# Supplementary material for: Quantum dots reveal heterogeneous membrane diffusivity and dynamic surface density polarization of dopamine transporter
Source: PLoS One. 2019 Nov 21;14(11):e0225339. doi: 10.1371/journal.pone.0225339 (PMC6872175; doi:10.1371/journal.pone.0225339)
Supplement: S1 Dataset — (XLSX) [file pone.0225339.s001.xlsx]

## Sheet: Sheet1
RFP-DAT	0.00151605	n2a	0.00368688	cad	0.141654	wtDAT	0.00441866	wt DAT	0.0289292	N2A	0.0157744
HEK293T	0.049393		0.000537135		0.131459	HEK293T	1.72269e-05	HEK293T	0.00276576	apical	0.0105225			MLE Diffusion Coefficient (µm2/s)
	0.0105985		0.0891039		0.17276		0.00993289	apical	0.00545131		0.00204819			Cell	Median	25%	75%	# tracks
	0.0090193		0.0952279		0.0192387		6.48768e-05		0.00555036		0.0401487			HEK293T (RFP-DAT)	0.0267756	0.0111124	0.0509485	2861
	0.0137978		0.182703		0.0615703		0.0056491		0.000509421		0.0292354			HEK293T (DAT)	0.0158603	0.00522959	0.0298838	1236
	0.0150832		0.177717		0.0508218		0.0259681		0.00411048		0.0118466			HEK293T (DAT) - apical	0.0150661	0.00558195	0.0310682	597
	0.00189847		0.0937771		0.00102607		0.0131883		3.0523e-05		0.0329711			N2A (DAT)	0.041611	0.0131118	0.0895965	1343
	0.053413		0.00180306		0.140955		0.000651675		0.00120868		0.000589173			N2A (DAT) - apical	0.0183989	0.00431072	0.0416655	922
	0.000547338		0.104306		0.110796		2.51834e-05		0.0131983		0.0662814			CAD (DAT)	0.0837556	0.0441098	0.123242	1440
	0.0921483		0.169562		0.026833		0.00804521		0.0088891		0.00513259
	0.00394631		0.168965		0.159041		6.92511e-05		0.00433778		0.0329726
	0.0696149		0.276487		0.137801		0.00250553		0.00254142		0.0652528
	0.0185048		0.0980705		0.00218699		0.000119197		0.00267373		0.00745288
	0.0203845		0.0135536		0.121655		0.0560527		0.0291739		0.0769564
	0.0339003		0.164602		0.161255		0.00201371		0.000764364		0.00793409
	0.00245102		0.237545		0.151023		0.00478899		0.00271953		0.00504549
	0.0603423		0.0765349		0.0551916		0.0158831		0.00126225		0.00186146
	0.0258431		0.0533298		0.161927		0.0528354		0.0204718		0.0587812
	0.0413527		0.0578476		0.0971305		9.54364e-05		0.0105696		0.038379
	0.0486735		0.129577		0.0493852		0.0625495		0.00506127		0.0760559
	0.0530404		0.0317568		0.200449		0.0165425		0.0161193		0.0618823
	0.00299577		0.211151		0.0345422		0.00436786		0.00213002		0.00128577
	0.0335185		0.167101		0.00472301		0.0266087		0.00203251		0.00277524
	0.0518395		0.000772353		0.129777		0.0122615		0.00942255		0.0178818
	0.00870126		0.000877252		0.106655		0.0746771		0.00163685		0.000533724
	0.00567872		0.0184512		0.0760735		2.52444e-06		0.0017005		0.00697771
	0.0480266		0.0102567		0.124509		0.000133819		0.0162781		0.00313004
	0.0738363		0.000922605		0.171789		0.00590257		0.00945866		0.00214241
	0.0152927		0.0753862		0.15406		0.0197448		0.00156082		0.0591885
	0.0108281		0.00352357		0.0106311		0.0043649		0.00502313		0.00171359
	0.00354163		0.0398326		0.0957271		0.0121643		0.00482701		0.00638697
	0.00619155		0.103292		0.143434		0.0414957		0.00276006		0.00151441
	0.0737344		0.0355521		0.128069		0.00838573		0.0144642		0.0190352
	0.0239145		0.0393163		0.0979119		0.0115495		0.00458165		0.058911
	0.0158441		0.0301377		0.0531646		0.0674517		0.0434401		0.0622617
	0.0492939		0.0699065		0.00349102		0.0214772		0.00811206		0.000393207
	0.00751909		0.00123313		0.143436		0.0538614		0.0420978		0.00124953
	0.0330545		0.0187894		0.191653		0.00472152		0.00900464		0.00630311
	0.0101616		0.109872		0.0461046		1.81384e-05		0.00502811		0.167287
	0.0165084		0.0110884		0.00171423		0.0108263		0.012229		0.00228372
	0.00708189		0.0216501		0.170713		0.00085542		0.0212369		0.101995
	0.0178304		0.154501		0.0101149		0.0168076		0.00640203		0.100165
	0.00725678		0.156456		0.207783		0.0337031		0.00603458		0.00494842
	0.0470161		0.000565431		0.0162835		0.0110425		0.00242321		0.0737149
	0.0222885		0.041611		0.0427575		0.0154526		0.0097494		0.0638695
	0.00423804		0.0118351		0.0987937		0.0237382		0.0429858		0.0300107
	0.00516008		0.0394676		0.201644		0.0621579		0.00289516		0.0801973
	0.0113754		0.243869		0.160593		0.0123893		0.0391204		0.0432321
	0.00193915		0.0521776		0.122548		0.00709378		0.000272458		0.00260787
	0.000707843		0.00817815		0.0451326		3.1918e-05		0.00892573		0.00527969
	0.0272538		0.155167		0.0712424		0.00863339		0.0368015		0.0546147
	0.029826		0.0276855		0.168994		0.0239442		0.0555191		0.0311878
	0.00061652		0.0145646		0.0809505		1.208e-05		0.0136809		0.0339852
	0.00668371		0.103565		0.0939386		0.027822		0.00215633		0.0829048
	0.00969313		0.183653		0.0851535		1.6066e-05		0.00183184		0.0360452
	0.045613		0.111268		0.167819		2.6039e-06		0.00178376		0.0304738
	0.0257222		0.0645816		0.127324		8.26713e-06		0.00451828		0.0522467
	0.0245419		0.02238		0.213608		0.0582669		0.0388775		0.026556
	0.00140335		0.153657		0.12958		0.0377893		0.00284781		0.0662834
	0.00762492		0.046554		0.170388		3.31286e-05		0.00493869		0.0911503
	0.0605939		0.042598		0.0718111		0.0726707		0.00230444		0.0621171
	0.00544288		0.172768		0.0893442		0.0364172		0.00548812		0.0535257
	0.00135012		0.11177		0.116885		0.0181219		0.0594379		0.017044
	0.0392553		0.0623913		0.0666544		0.00188851		0.00989484		0.00326411
	0.0197411		0.12099		0.0029009		0.0316556		0.0187952		0.00283886
	0.0586059		0.236285		0.044494		0.0311348		0.0156965		0.0187157
	0.000622958		0.04646		0.0768726		0.00978325		0.0166304		0.0103326
	0.0136107		0.086724		0.173546		2.79963e-05		0.00274906		0.0413698
	0.00623107		0.0204374		0.166656		0.0436049		0.00762374		0.0333855
	0.00369111		0.0657894		0.187603		0.00207955		0.0197318		0.00499391
	0.00572576		0.00223077		0.202692		0.0146891		0.00539645		0.006436
	0.0618658		0.0947221		0.100035		0.00968368		0.0181793		0.0106077
	0.0592806		0.217648		0.0208305		0.00827698		0.0217357		0.0031257
	0.00902753		0.0747012		0.0340573		0.000248726		0.000265292		0.087207
	0.00906911		0.0565331		0.119129		0.0755318		0.00266902		0.00913552
	0.0231283		0.0839013		0.0170212		6.83565e-06		0.00963694		0.0392635
	0.00103779		0.12509		0.0082757		0.0101763		0.0106668		0.038887
	0.00477307		0.132676		0.0501344		0.00528165		0.0179205		0.0527743
	0.00484783		0.00446906		0.0239545		0.0239581		0.0160075		0.0303046
	0.0924083		0.026354		0.134612		0.0199742		0.00973401		0.0453855
	0.0152187		0.0490716		0.224733		6.90413e-05		0.0303083		0.0969487
	0.00107947		0.00054639		0.148825		0.00521136		0.0085436		0.0483453
	0.00084728		0.0421564		0.140143		8.04154e-06		0.0119529		0.0135185
	0.0364931		0.0320901		0.138742		0.0114852		0.000774312		0.0541824
	0.0285789		0.0418403		0.25144		0.00091581		0.000328194		0.0825377
	0.00115955		0.000670658		0.096982		0.0580925		0.0277489		0.015593
	0.00064168		0.00119538		0.0426416		0.010554		0.0010708		0.0344859
	0.00678526		0.0139397		0.0415293		0.00994393		0.000161476		0.0508428
	0.0616125		0.0222278		0.0650464		0.0199864		0.0129683		0.0076117
	0.00126297		0.00952426		0.126164		0.00517538		0.00107852		0.0440389
	0.00198775		0.00767864		0.256196		4.1631e-05		0.0228008		0.0155367
	0.0107251		0.0665426		0.150362		0.000260838		0.00646165		0.0221775
	0.0606011		0.00188168		0.0854469		0.00833965		0.00129141		0.0499944
	0.00726421		0.00704371		0.130601		3.05832e-05		0.0318192		0.0389553
	0.0520385		0.0168904		0.0727255		0.00202265		0.00481853		0.0687778
	0.0471695		0.063849		0.132706		2.17453e-05		0.019874		0.0098741
	0.00168104		0.00741513		0.147704		0.0140303		0.0261327		0.0244222
	0.00242212		0.0116044		0.146091		0.0324391		0.000974229		0.0545598
	0.0354013		0.0596692		0.0145476		0.0131031		0.00117393		0.00236935
	0.0101207		0.0228956		0.0908375		0.0109014		0.00623441		0.000623705
	0.0277434		0.0521861		0.0359201		0.0281509		0.00956127		0.00215609
	0.015612		0.0733168		0.113445		0.00616932		0.0244868		0.0330214
	0.0130962		0.0387259		0.154085		1.1302e-05		0.0115123		0.0229245
	0.0349838		0.000698161		0.137864		0.00627706		0.0337974		0.00495296
	0.00328216		0.050227		0.032932		0.0127997		0.0138302		0.00149523
	0.0536665		0.000924592		0.314456		0.00123681		0.0373936		0.0575188
	0.000686993		0.0755339		0.153412		0.00843647		0.00347589		0.00120334
	0.000642391		0.00362021		0.0804113		0.0322051		0.0173081		0.0469632
	0.0624225		0.047102		0.156598		0.0366768		0.0386653		0.000661484
	0.0207349		0.0325221		0.0479022		0.00827494		0.0101949		0.00122103
	0.0110776		0.00767629		0.110763		4.32312e-06		0.00424028		0.0163945
	0.00193174		0.00213834		0.0675873		0.0914635		0.0244407		0.03509
	0.00155292		0.0387369		0.115207		0.00726663		0.0433337		0.0118568
	0.0542313		0.00794928		0.098595		4.9112e-06		0.00954393		0.0134411
	0.0334104		0.00418366		0.155318		0.00324107		0.000312119		0.0467249
	0.00087034		0.0031187		0.117177		0.0153014		0.0197246		0.00804391
	0.0175741		0.0233961		0.0227183		0.000101664		0.0281013		0.0282452
	0.000521529		0.0902657		0.20655		0.013768		0.0192766		0.0265964
	0.000604459		0.043922		0.148743		0.0283119		0.0198533		0.0276021
	0.0174387		0.0293375		0.124741		0.028046		0.0030807		0.0185921
	0.000550848		0.0494937		0.0834875		0.000139267		0.0309157		0.00260324
	0.000888146		0.0440811		0.100885		0.000938011		0.107401		0.00171821
	0.00222124		0.0250116		0.0870636		0.0166786		0.0320434		0.00550868
	0.0277932		0.0117498		0.122798		0.013996		0.012368		0.00714421
	0.00135668		0.0146301		0.17641		0.0430448		0.00217862		0.00844268
	0.00659223		0.00433367		0.122456		0.035994		0.00594719		0.00412282
	0.00967883		0.0410108		0.0652506		2.00408e-05		0.0406857		0.00477309
	0.00485364		0.0333691		0.0241549		0.0636627		0.0308654		0.00303157
	0.03726		0.0519349		0.171187		0.0263292		0.000666775		0.00207011
	0.0912366		0.0205203		0.162916		0.0194138		0.0163129		0.00837961
	0.0167819		0.0390284		0.160454		0.0161387		0.0231767		0.00425692
	0.0409825		0.0154445		0.132137		0.0118474		0.0385133		0.157492
	0.0208612		0.0105671		0.134144		0.0334795		0.0024732		0.0216936
	0.0216159		0.0111552		0.106637		0.117436		0.0133208		0.00543452
	0.00474281		0.0400026		0.108613		0.0333825		0.00538569		0.0279971
	0.0431861		0.0771996		0.181047		0.0316095		0.040153		0.00109128
	0.0353895		0.000924066		0.0666971		0.0194841		0.00183495		0.00802033
	0.0218164		0.0252129		0.155271		0.053604		0.0160597		0.0140131
	0.0305647		0.0296641		0.0598552		0.0261907		0.0138982		0.00237031
	0.0352791		0.0026165		0.247643		0.0231916		0.0236609		0.0135662
	0.0234791		0.03077		0.168413		0.0618505		0.0305738		0.022129
	0.0421798		0.0489437		0.177764		0.0263932		0.0111478		0.018934
	0.00383866		0.0574023		0.156275		0.000150766		0.0340871		0.00958877
	0.0198071		0.0388181		0.0785652		0.0922667		0.0162605		0.000875102
	0.00873317		0.0981187		0.0471622		3.73509e-05		0.000240387		0.020293
	0.0197036		0.130718		0.120249		0.0227776		0.000126199		0.00393819
	0.0369061		0.119812		0.141001		0.00281043		0.0112033		0.00297239
	0.0087253		0.0125175		0.00209778		0.00962369		0.00809892		0.00956617
	0.0293076		0.0487362		0.041354		0.0372566		0.0365507		0.0355226
	0.003383		0.168572		0.00491378		0.0152914		0.0280211		0.0268671
	0.0137398		0.125296		0.168556		0.0260248		0.00137116		0.023591
	0.0337711		0.0185239		0.0933399		0.0166391		0.0220605		0.00988779
	0.0173504		0.000626212		0.0250306		0.00539595		0.0232297		0.0405254
	0.0024989		0.0956297		0.0561597		0.00523036		0.0337862		0.0377912
	0.0307946		0.00239263		0.0958128		0.0432045		0.0781817		0.00313718
	0.000555748		0.120761		0.0764669		0.0928821		0.0116564		0.00563446
	0.0546656		0.170291		0.107681		0.0408538		0.0177388		0.00956102
	0.0330981		0.013028		0.116784		0.0116931		0.00158979		0.0152609
	0.0290159		0.0200296		0.0189285		0.0213584		0.0570598		0.000733743
	0.0283188		0.0999338		0.0497168		0.0349867		0.0354422		0.020128
	0.0284211		0.00253996		0.0795218		0.0057489		0.0194167		0.0240645
	0.0322282		0.0432163		0.155632		0.048031		0.0248613		0.0233977
	0.00974585		0.0921195		0.118734		0.0195636		0.0117699		0.0378639
	0.00530045		0.00053441		0.103296		0.00965399		0.0278086		0.0530209
	0.0206829		0.00178858		0.0876286		0.0695213		0.0226149		0.00112963
	0.00643113		0.000649721		0.0567808		0.0376182		0.00407512		0.224513
	0.00074669		0.0290431		0.00362978		0.0746638		0.0763152		0.0440667
	0.0134402		0.0163241		0.0143285		0.0135278		0.0236338		0.00706956
	0.00429842		0.0362166		0.0999901		0.00424032		0.0118143		0.0964894
	0.00259424		0.0419758		0.00114485		0.0562878		0.0181331		0.00378593
	0.0132045		0.0326739		0.0983962		0.0329879		0.0526843		0.0144957
	0.00436192		0.0959556		0.120361		0.0398152		0.00210618		0.00202298
	0.0165705		0.0694313		0.112589		0.00657226		0.0113909		0.0212994
	0.00343672		0.0155395		0.0254337		0.015881		0.0710375		0.0221956
	0.00145291		0.0682139		0.0520931		0.0062815		0.0657715		0.022203
	0.00654358		0.0441002		0.0275934		0.0544226		0.0327735		0.0189716
	0.0323281		0.054437		0.161517		0.0127933		0.0119835		0.0265612
	0.0174784		0.0087332		0.00241104		0.0246909		0.0237313		0.0323909
	0.00921216		0.000822355		0.0295537		0.0062092		0.00453918		0.0220265
	0.00480515		0.0124971		0.056021		0.037319		0.0100618		0.00500005
	0.0105726		0.128001		0.115833		0.0196622		0.0392404		0.0340672
	0.0241468		0.00399474		0.0794572		0.0234884		0.0336362		0.00806866
	0.0321968		0.00203143		0.0456981		0.0349665		0.000235307		0.000673737
	0.0104051		0.0684887		0.101451		0.0257378		0.0675789		0.0495142
	0.00407553		0.0757888		0.0269181		0.0458738		0.000789884		0.00390494
	0.0387264		0.0823117		0.0481332		0.014467		0.0347019		0.0156098
	0.020534		0.00323631		0.0145607		0.00937989		0.0317719		0.00177919
	0.0894105		0.0544387		0.0779417		0.0197606		0.0186344		0.0205414
	0.0111124		0.0175827		0.0583875		0.0129733		0.00928101		0.061521
	0.0052133		0.0461286		0.118735		0.0290505		0.0339246		0.0249518
	0.006897		0.0356482		0.00664049		0.00010645		0.00157387		0.0010063
	0.0184008		0.0372955		0.0383821		0.000180135		0.0483801		0.00420353
	0.0509377		0.103988		0.128653		0.0175014		0.0103668		0.00133985
	0.012398		0.0245719		0.112196		0.0464375		0.0319853		0.0338044
	0.101948		0.0113086		0.0336613		0.0233607		0.0023019		0.000596074
	0.102877		0.0468742		0.0160089		0.0649109		0.0358989		0.03029
	0.100801		0.112766		0.118739		0.00323772		0.0133286		0.0325122
	0.0132683		0.0189423		0.0452923		0.00656688		0.0235915		0.0056259
	0.0407491		0.0214234		0.140459		0.0267164		0.0202317		0.0206637
	0.0223587		0.179516		0.130503		0.0310415		0.0270968		0.00201183
	0.0321122		0.0526259		0.000960408		0.0954299		0.0461183		0.064099
	0.032969		0.0176535		0.102395		0.00976619		0.00221941		0.0420137
	0.0457592		0.0819805		0.0178145		0.0859867		0.0627778		0.0148963
	0.105204		0.0507445		0.109163		0.0670847		0.00509579		0.0897539
	0.0561173		0.024319		0.110935		0.0343442		0.0161832		0.0511274
	0.0306697		0.00685224		0.100944		0.0570024		3.68998e-05		0.0172188
	0.0183062		0.0532548		0.0642797		0.0148618		0.00842854		0.0332169
	0.0168621		0.00318773		0.101433		0.000119631		6.65953e-07		0.000630918
	0.0303656		0.0264798		0.0145832		0.00556043		0.0132243		0.00158293
	0.0215912		0.159081		0.0385253		0.00680463		0.0196894		0.0188385
	0.0353682		0.00709482		0.0159711		0.0007568		0.000569424		0.0169434
	0.00308886		0.0856961		0.0946389		0.00552429		0.0502113		0.0450031
	0.106387		0.00629038		0.0203751		0.0261176		0.0664533		0.0305848
	0.0103627		0.0524908		0.169629		0.0193328		0.00878866		0.0134621
	0.0145744		0.00171006		0.0165634		0.0603446		0.0428138		0.0118054
	0.0217324		0.0408695		0.0936341		0.0276931		6.64469e-06		0.00816304
	0.0166961		0.0252097		0.118844		0.0184425		1.0588e-05		0.0345847
	0.0496817		0.0451062		0.00219995		0.0324914		0.0067985		0.00493125
	0.0657159		0.0415006		0.0427973		0.0388373		0.0127388		0.0019407
	0.0183865		0.150041		0.0654105		4.21878e-06		0.0108079		0.00286748
	0.0407245		0.0482214		0.180716		0.0457358		0.0116612		0.00674497
	0.00499898		0.116364		0.0879661		0.0453488		0.00885995		0.000481404
	0.0121616		0.126954		0.0728957		0.00476096		0.0338595		0.024262
	0.00187647		0.185934		0.0484148		2.27893e-05		0.00506599		0.0189732
	0.0265121		0.0450319		0.0713671		0.0311793		0.0140514		4.94298e-05
	0.00116323		0.0182887		0.0807994		0.0344153		0.0102786		0.049503
	0.0522688		0.0713164		0.108984		0.00498939		0.0179977		0.0160823
	0.0338339		0.0507234		0.129231		0.0436224		0.00707376		0.0458403
	0.0119321		0.0341441		0.167805		0.00722958		0.0077829		0.0399772
	0.0794286		0.01152		0.124318		0.0169097		0.00130973		0.00340427
	0.0667073		0.0231116		0.154903		0.0768082		0.000198045		0.0443915
	0.0462963		0.00299461		0.0531121		0.0848801		0.00824774		0.0841604
	0.0119047		0.00465894		0.0973207		0.00520342		0.0284279		0.0292434
	0.0071016		0.00100831		0.144394		0.0306288		8.38454e-05		0.0832356
	0.0168147		0.115964		0.0318343		0.0233175		0.00069383		0.00136503
	0.0153946		0.0453878		0.11389		0.067516		0.00666822		0.00758349
	0.00132503		0.00525439		0.0914895		0.0465813		2.82269e-06		0.015222
	0.0494302		0.0041324		0.174394		0.0250454		0.00297899		0.0176726
	0.0247436		0.0242506		0.0771822		0.0147128		0.00540481		0.0179721
	0.00527943		0.102561		0.094448		0.0100766		0.0193591		0.0035023
	0.0251999		0.0768081		0.0579128		0.048903		0.0709934		0.0155571
	0.0104835		0.0300082		0.093589		0.00667007		0.000142913		0.0519036
	0.0286388		0.00136405		0.155873		0.038462		0.00774354		0.000696589
	0.013599		0.063925		0.206013		0.000402931		0.0184358		0.0242031
	0.00908587		0.0508329		0.0619806		0.0239288		0.00539918		0.00264669
	0.00161152		0.0433369		0.088405		0.00780581		0.00409492		0.00194412
	0.00459786		0.0633027		0.158675		2.21177e-07		0.0624102		0.0350767
	0.0207492		0.0110125		0.0759607		0.0278345		0.0211031		0.000696179
	0.0243767		0.193399		0.156256		0.0570219		0.0142947		0.00977731
	0.0941284		0.0559144		0.0454471		0.0554207		0.0769571		0.0123762
	0.0420111		0.0965495		0.0806964		0.0302118		0.0295773		0.0799615
	0.029815		0.0815064		0.122367		0.0167162		0.0246127		0.00449206
	0.0267405		0.00245119		0.0492525		0.0713893		0.014961		0.0193002
	0.0513673		0.0201874		0.00395072		0.013034		0.0377487		0.00997694
	0.00903903		0.155063		0.102219		0.043839		0.0610827		0.0399022
	0.0381804		0.0237553		0.136645		0.000240626		0.0547544		0.0164595
	0.079782		0.0219387		0.0886399		0.0639292		0.00495367		0.034989
	0.00532025		0.00576923		0.0443546		0.0338075		0.000588566		0.000878052
	0.0542891		0.00450431		0.00131315		0.0191623		0.0320741		0.0248295
	0.00351547		0.000564061		0.125718		0.0382119		0.0345953		0.0167095
	0.00749893		0.0455349		0.014051		3.57937e-05		0.0499239		0.00328992
	0.0179577		0.00637929		0.11572		9.50035e-05		0.0131244		0.0350885
	0.0381473		0.0356005		0.14735		0.0610136		0.0558724		0.0224872
	0.00884084		0.0389076		0.0859315		0.000298764		0.0623093		0.154631
	0.0307199		0.0543854		0.119025		0.00121242		0.0556023		0.0605429
	0.0575843		0.048048		0.200258		0.000780667		0.0211652		0.00127484
	0.0108045		0.105556		0.128008		0.0334455		4.03878e-05		0.00357514
	0.00280876		0.00540892		0.114701		0.00354471		0.0392528		0.0471171
	0.015667		0.0429495		0.0281151		0.0279719		0.00163232		0.0122185
	0.0460656		0.31286		0.133607		0.0312382		0.00677107		0.000477029
	0.0674953		0.112721		0.0337005		0.0391076		0.0166571		0.0194684
	0.0184644		0.0345661		0.0389571		0.0478925		0.0244465		0.00160267
	0.0649018		0.0497122		0.0948238		0.0243174		0.0230531		0.0176542
	0.078983		0.0248521		0.102025		0.017621		0.0161643		0.0400148
	0.0122697		0.0347231		0.0178479		0.0175695		0.0001465		0.00411218
	0.00648518		0.0290225		0.115711		0.0164994		0.0429203		0.0304628
	0.0428169		0.084764		0.0589245		0.0414533		0.0119355		0.0404629
	0.0154218		0.0179219		0.135666		0.00568938		0.00655365		0.0611387
	0.0277177		0.0921591		0.162379		0.0528632		0.0156364		0.110646
	0.0717108		0.0266378		0.165202		0.0423841		0.0213343		0.0285196
	0.0524177		0.0123505		0.151093		0.0190056		0.00505628		0.00317258
	0.0191969		0.0900053		0.0192883		0.0250387		0.0237253		0.0320368
	0.00256033		0.0596452		0.129994		0.0426107		0.0183432		0.00838675
	0.0739726		0.0805488		0.0558179		0.0839195		0.0347684		0.000926503
	0.0326517		0.0171799		0.0813183		0.0331909		0.037231		0.0307311
	0.00647618		0.0988871		0.0832258		0.0280416		0.0134255		0.0821008
	0.00993285		0.0782394		0.0541617		0.0867284		0.00946504		0.00832077
	0.0147071		0.119484		0.0524797		0.0638701		0.0439103		0.00972146
	0.0342374		0.00186146		0.156812		0.0200607		0.0026949		0.0100885
	0.0158761		0.102793		0.133093		0.0081461		0.015472		0.00721298
	0.0205708		0.0889904		0.104689		0.00230872		0.026688		0.0189815
	0.0281944		0.0145246		0.113947		0.0303156		0.00440486		0.0405924
	0.011269		0.0676222		0.0161264		0.00898931		0.0418065		0.0294179
	0.0563275		0.0451479		0.0377166		1.91429e-05		0.040045		0.102019
	0.058888		0.00459217		0.113877		0.0546284		0.0250415		0.000272726
	0.00796521		0.091846		0.0730129		0.00288844		0.0125632		0.0708448
	0.0203849		0.09723		0.0489345		0.00542476		0.0140734		0.00230333
	0.0149377		0.151503		0.14632		0.0180636		0.0454626		0.00163072
	0.0220909		0.0862326		0.0555607		0.0483006		0.0113602		0.122507
	0.0190994		0.0292142		0.0789313		0.0589485		0.0548012		0.082372
	0.0989958		0.132441		0.124532		0.020667		0.0183662		0.0124038
	0.0306675		0.0399353		0.136862		0.0414662		0.0224419		0.0550043
	0.00116277		0.00385269		0.141525		0.00549576		0.0140675		0.0163392
	0.00239294		0.194747		0.0366593		0.036036		0.032512		0.00692889
	0.0780747		0.176397		0.126609		0.0394802		0.0513382		0.0109207
	0.0774553		0.0488229		0.0564485		0.0892946		0.0223538		0.116143
	0.0571768		0.0333172		0.0857612		0.0249714		0.0827304		0.00200772
	0.0734221		0.0412007		0.0970015		0.0156139		0.0401622		0.0858396
	0.0355264		0.00872296		0.00109906		0.00286035		0.0048017		0.000981885
	0.017959		0.131225		0.140061		0.0187703		0.0188719		0.0105505
	0.00269874		0.19511		0.0118211		0.00760696		0.0112687		0.00861246
	0.0234195		0.00163125		0.0373557		0.0506434		0.0556152		0.0202784
	0.00622546		0.0570681		0.047766		0.0286354		0.017794		0.108803
	0.00459718		0.0309479		0.0390016		0.00412226		0.0119596		0.0585738
	0.0244381		0.265371		0.00227449		0.0076459		0.0219075		0.0341345
	0.00152923		0.00965729		0.092924		0.053588		0.00191487		0.00114339
	0.0223239		0.00188531		0.16979		0.00329704		0.0119544		0.00192251
	0.0176924		0.123331		0.0922552		0.0108299		0.0372782		0.000817949
	0.0613265		0.0028944		0.128367		2.03505e-05		0.0563488		0.00906473
	0.0663206		0.0571569		0.0967135		0.0397839		0.00762262		0.00733781
	0.0214912		0.108215		0.161138		0.0260654		0.0053553		0.00156477
	0.0265102		0.0670121		0.00217314		0.0726333		0.0591657		0.00155646
	0.0828404		0.00609248		0.117977		0.074131		0.024728		0.000868606
	0.0332769		0.196136		0.0813105		0.0840564		0.0428347		0.000760549
	0.0270493		0.00915986		0.0729175		0.00753091		0.00785715		0.00335963
	0.0097435		0.0425539		0.0865418		0.0235522		0.0136141		0.0182057
	0.0376901		0.00407538		0.147998		0.0221601		0.0105861		0.0144311
	0.00522027		0.154488		0.109862		0.0258852		0.00407129		0.0277927
	0.104505		0.0307218		0.0706154		0.00189242		0.00192251		0.0402251
	0.0190479		0.0178923		0.0134669		0.035127		0.00966877		0.000831372
	0.0631452		0.0385081		0.096229		0.0565787		0.0148545		0.020118
	0.0126522		0.00828236		0.157067		0.0113586		0.022695		0.048288
	0.0545104		0.0540406		0.142696		0.00874484		0.0330314		0.056311
	0.0176963		0.131123		0.0649047		0.0375494		0.0036002		0.126366
	0.0338533		0.138936		0.104925		0.0695986		0.0102231		0.00295257
	0.0275931		0.019434		0.0648994		3.73905e-05		0.0202407		0.000505866
	0.0637172		0.0259576		0.149881		0.0649794		0.0145476		0.000538674
	0.0443619		0.0577247		0.0984342		0.0272118		0.0143388		0.00129077
	0.0438191		0.0412305		0.0407756		0.0298503		0.0282963		0.0136513
	0.0599233		0.0443685		0.107364		0.00275355		0.00304055		0.000377607
	0.0189416		0.123465		0.136551		0.0280778		0.0451662		0.00129953
	0.0448163		0.0273347		0.0144131		0.00340456		0.0140229		0.109808
	0.0464695		0.00301871		0.0316555		0.0364877		0.0186717		0.00368959
	0.0394424		0.196492		0.137849		0.0124613		0.0066701		0.0656308
	0.0733363		0.216679		0.0950731		0.0146379		0.000528305		0.00990215
	0.00625728		0.0761794		0.109475		0.00940231		0.00851591		0.00265969
	0.039779		0.0771983		0.0178139		0.0631089		0.0286873		0.00743351
	0.0870944		0.0341047		0.10768		0.036536		0.0120837		0.00138778
	0.0104528		0.0170908		0.102151		0.0220817		0.0130462		0.0475008
	0.0293621		0.0375694		0.0705149		0.0335891		0.0151703		0.00304346
	0.0379292		0.0278314		0.117265		0.022096		0.00509735		0.00098259
	0.110679		0.00426068		0.209781		0.00213357		0.00614056		0.00313294
	0.0166549		0.0102922		0.161743		0.0279693		0.016476		0.0323156
	0.00778394		0.0620491		0.0484791		0.0324376		0.00487101		0.000217284
	0.0248708		0.157784		0.00671229		0.00813495		0.00558195		0.0472638
	0.00528568		0.00272055		0.0681672		0.00799041		0.00530625		0.117498
	0.0181282		0.00223143		0.0819258		0.00910445		0.0204993		0.000699674
	0.0217704		0.0683727		0.0372868		0.00816864		0.0198563		0.0440884
	0.070593		0.0176473		0.0652903		0.00616727		0.0258466		0.00533243
	0.00940925		0.0377214		0.0578615		0.0154842		0.0260081		0.0129633
	0.0167558		0.00968249		0.0701712		0.00345959		0.0255123		0.0130424
	0.0123359		0.0450846		0.0486976		3.52931e-06		0.0102912		0.04509
	0.000561488		0.0629412		0.155822		0.0622268		0.0386205		0.0551332
	0.0106558		0.0280718		0.0530787		0.00993906		0.00387432		0.0788754
	0.00747077		0.117303		0.0755254		2.69105e-06		0.0351566		0.0381847
	0.0387572		0.0875825		0.0958996		0.00309558		0.0127885		0.00251445
	0.0150088		0.00329702		0.0403984		0.00483806		0.0343204		0.0912899
	0.00643377		0.0585049		0.0891078		0.0529444		0.00217487		0.0503432
	0.0162084		0.118976		0.177716		0.0148495		0.00962113		0.00706027
	0.0237639		0.00470277		0.110124		0.0665506		0.0346193		0.00373347
	0.0044663		0.0209473		0.0620013		0.0784642		0.0255216		0.000350953
	0.0308804		0.100851		0.123276		0.000925173		0.0438267		0.0383431
	0.0695991		0.0241283		0.0798428		0.0037796		0.00692576		0.00307916
	0.0508939		0.0447716		0.101358		0.00312531		0.0025713		0.09342
	0.00286025		0.0653733		0.0983081		0.0204671		0.00617558		0.000172698
	0.0220638		0.000891613		0.0994966		8.58658e-05		0.0513413		0.00586168
	0.0194645		0.079164		0.0713174		0.0170324		0.00330848		0.0515556
	0.0282868		0.00876855		0.126527		0.0133598		0.0248159		0.0400347
	0.022076		0.0332706		0.11998		0.02904		0.0529049		0.000814693
	0.00912365		0.0105005		0.0960277		0.0341005		0.0316434		0.000866241
	0.0577191		0.00105591		0.0309295		0.0072747		0.00544885		0.129162
	0.0144503		0.00700268		0.00133547		0.0113945		0.0393322		0.00458307
	0.0182856		0.0911584		0.0810823		0.0090557		0.0107116		0.00649938
	0.0473727		0.290362		0.108152		0.0382112		0.0256172		0.0250301
	0.0329245		0.00762399		0.0476127		0.0120188		0.00228343		0.0286458
	0.0634548		0.0482273		0.0472595		0.00947305		0.0136023		0.00419231
	0.0434284		0.00263842		0.0638751		0.0323334		0.0215504		0.00802099
	0.0226239		0.0652207		0.0580191		0.0170595		0.0273847		0.0170349
	0.0180723		0.0337662		0.0026415		0.0104994		0.0013116		0.0043553
	0.0481212		0.114037		0.0265202		0.00355703		0.0133007		0.0323262
	0.0268702		0.112504		0.0542494		0.0181601		0.0571322		0.00218292
	0.0237085		0.00257836		0.0838244		0.0125935		0.0150189		0.0259351
	0.0182385		0.000612471		0.0992219		0.0679164		0.00175317		0.00180463
	0.0251618		0.00338042		0.0701526		0.0556088		0.00887952		0.0826252
	0.0904937		0.0103407		0.0410192		0.0141909		0.0123358		0.000293575
	0.014225		0.0827839		0.114268		0.00126186		0.00164045		0.0337478
	0.0191257		0.00309048		0.073364		0.00807683		0.0118775		0.0393361
	0.0342401		0.009849		0.00537977		0.0122684		0.0335752		0.000239903
	0.0187273		0.0127315		0.0724319		0.0174298		0.0834226		0.0779388
	0.00110421		0.0395998		0.131645		0.00227261		0.0489391		0.000580484
	0.00858623		0.0824074		0.060738		0.00473052		0.0184409		0.000419317
	0.00678286		0.114039		0.0597666		0.00451342		0.0419292		0.051953
	0.0321831		0.0244589		0.0375847		0.0982071		0.00472449		0.0103047
	0.061008		0.108141		0.126704		0.0245194		0.0387766		0.0215844
	0.011676		0.0758983		0.0529189		0.0115522		0.0484847		0.0109712
	0.0190049		0.0246184		0.0162549		0.028886		0.00114893		0.021604
	0.0105187		0.0382815		0.0197724		0.00128787		0.0220236		0.00831587
	0.0759214		0.126261		0.0797623		0.0418899		0.0236756		0.0120133
	0.00423927		0.0891978		0.0946691		0.0453744		0.0199326		0.0468603
	0.0167973		0.0627683		0.0231317		0.00954469		0.0144237		0.0372827
	0.011044		0.0268972		0.0752604		0.0178132		0.00605952		0.00582493
	0.00160019		0.0634669		0.0489502		0.0166634		0.0393266		0.0122738
	0.0693582		0.360836		0.0269322		0.0334615		0.0455938		0.00382547
	0.0126032		0.0251173		0.0533148		4.46663e-06		0.0166821		0.000378364
	0.0384968		0.0111029		0.00881406		0.00824212		0.013537		0.00865049
	0.00299787		0.00212469		0.0151517		0.015518		0.0235957		0.00157473
	0.0169328		0.10196		0.118829		0.0542645		0.0190452		0.00115934
	0.0207594		0.0363339		0.100576		0.00531461		0.0326084		0.0867488
	0.00371702		0.000518097		0.0767632		0.00028708		0.00496731		0.0216058
	0.00263722		0.055053		0.0861362		0.00621894		0.00412571		7.43379e-05
	0.0453301		0.00969326		0.0497647		8.20648e-05		0.0425823		0.0035471
	0.0453461		0.110118		0.0225031		0.0016878		0.023298		0.0165338
	0.0398971		0.0364235		0.0999158		6.45351e-06		0.0135179		0.000630018
	0.0267756		0.00543122		0.0147717		0.00219201		0.0158363		0.154102
	0.0135392		0.00493125		0.0286688		0.00651054		0.0284447		0.0178748
	0.00799567		0.0724713		0.105072		0.000974107		0.0127085		0.040469
	0.0434705		0.0596704		0.0467964		0.00647633		0.0227407		0.00191979
	0.026663		0.0560198		0.131427		4.31861e-06		0.00667937		0.0250652
	0.0374625		0.0496539		0.0754219		0.0341073		0.00224491		0.0109076
	0.0336725		0.0490997		0.078828		0.0307022		0.0385408		0.00270511
	0.0249677		0.0731657		0.0306853		1.16785e-05		0.0337757		0.053883
	0.0245075		0.0102231		0.0107064		3.5281e-06		0.0146138		0.00588313
	0.00482175		0.00673432		0.0437726		0.01007		0.00535812		0.117849
	0.0987271		0.0263144		0.0373181		0.0290868		0.0595402		0.00272474
	0.0370685		0.0296725		0.0393277		0.000508718		0.00418827		0.0608663
	0.0186684		0.304258		0.0143344		0.0428098		0.0137473		0.0586805
	0.0126547		0.0349118		0.0799972		0.00614043		0.0135836		0.0392018
	0.0072717		0.00645047		0.00969151		4.27749e-06		0.0840216		0.0202904
	0.00361136		0.0304502		0.0781975		0.0269952		0.0596386		0.00694376
	0.0534753		0.00142671		0.105016		0.0017992		0.0178053		0.000237376
	0.0357976		0.00142301		0.0766682		0.00435634		0.0239121		0.0508114
	0.0334191		0.0470093		0.0487438		0.00352117		0.00130435		0.0384034
	0.0849959		0.0497716		0.0744425		0.000521366		0.0124805		0.0316148
	0.00547129		0.0569623		0.0189395		0.00100242		0.0318111		0.0471209
	0.118121		0.0264774		0.118599		0.00373262		0.00279111		0.010914
	0.034491		0.153818		0.00178177		0.00240176		0.052233		0.0241851
	0.056242		0.0178443		0.078097		0.00269801		0.0310682		0.0346154
	0.00913669		0.000553284		0.0461886		0.000392045		0.000614303		0.0544565
	0.00152755		0.015417		0.0545415		0.000605217		0.00562343		0.00621719
	0.0294621		0.0182816		0.0529224		0.00126123		0.0292438		0.0303888
	0.0021398		0.100818		0.0653285		0.000478843		0.00171199		0.0826281
	0.00466408		0.0317621		0.085756		6.1522e-07		0.0509989		0.034768
	0.00193285		0.101765		0.131449		0.0114584		0.00711513		0.00682011
	0.102789		0.0358174		0.0664541		0.0531856		0.0538265		0.0177753
	0.0272969		0.156225		0.14699		0.00138165		0.0695982		0.00281092
	0.0662969		0.0967671		0.146255		0.00812011		0.0537323		0.0201719
	0.02833		0.0305785		0.0484179		0.0223492		0.0303184		0.129011
	0.0551018		0.151487		0.114342		0.0021946		0.0207335		0.0100781
	0.0243558		0.00309322		0.0718851		0.00363909		0.00361707		0.0408781
	0.0377834		0.000530823		0.10134		0.0119431		0.015888		0.111435
	0.00527697		0.00180896		0.0347532		0.000274388		0.006464		0.0272474
	0.0517526		0.0105646		0.0491058		0.000441756		0.0216655		0.000489295
	0.0182458		0.0367376		0.162987		0.000152775		0.0404148		0.00709636
	0.0525695		0.212856		0.0256938		0.000325968		0.00913545		0.0423425
	0.048273		0.00986155		0.0648472		0.0171594		0.0593164		0.0855929
	0.0123687		0.0213382		0.0475011		0.0122819		0.000206532		0.0396602
	0.0157611		0.0329002		0.0204976		0.0127865		0.0183786		0.00705169
	0.0393099		0.00217611		0.103219		5.60534e-05		0.0208076		0.00943142
	0.0777161		0.00108993		0.0701815		0.000210271		0.0161092		0.0454779
	0.01875		0.0862069		0.0544973		4.53499e-06		0.0183613		0.0743442
	0.0649414		0.113555		0.149152		0.0329925		0.0221558		0.00818919
	0.0137353		0.041155		0.0458687		0.0142212		0.00301495		0.000868719
	0.0160391		0.0312597		0.0560105		0.0159925		0.0284615		0.01807
	0.0810044		0.110489		0.0754567		0.000380571		0.00764751		0.014572
	0.0596566		0.0294477		0.0930908		0.0166093		0.0044408		0.109865
	0.0399106		0.0271249		0.0765461		0.0028086		0.0114104		0.01607
	0.0530399		0.101101		0.0590086		1.07654e-05		0.0245974		0.0515156
	0.00112607		0.0144531		0.102322		0.013852		0.000643606		0.0214863
	0.118462		0.0584206		0.10044		5.77527e-05		0.00232013		0.0565915
	0.00745211		0.0140885		0.0314399		0.000107009		0.0239351		0.0204091
	0.00728678		0.0130992		0.00827682		0.000153013		0.0221934		0.0960052
	0.00670994		0.00896789		0.0588031		0.00723144		0.013274		0.00586954
	0.00145079		0.273051		0.207367		0.022005		0.0570624		0.0482288
	0.0117517		0.00804076		0.0702801		0.000181494		0.00560284		0.0241965
	0.0143649		0.0610346		0.267673		0.0137757		0.0644724		0.0438493
	0.0335266		0.0543874		0.144562		0.000683604		0.00660683		0.0430777
	0.0435498		0.0250266		0.0738651		5.05934e-06		0.0150661		0.0302095
	0.00379542		0.00580158		0.159899		0.0217129		0.0452582		0.0286627
	0.00600652		0.00341487		0.131916		1.18757e-05		0.0125957		0.0443074
	0.00765441		0.126092		0.010342		6.61232e-05		0.0534903		0.106429
	0.0774152		0.136336		0.0381226		0.00557737		0.0361075		0.0728989
	0.120011		0.0260092		0.0276583		0.00820819		0.0145413		0.0306499
	0.0213711		0.00906614		0.0229358		0.00104072		0.0384727		0.00265503
	0.140621		0.0143288		0.0201515		0.00696967		0.0105928		0.0272005
	0.0110219		0.0283058		0.0356189		0.0628405		0.00943934		0.0254806
	0.00690062		0.0540839		0.0301293		0.0179285		0.0432491		0.0582836
	0.0111285		0.108534		0.112219		0.00742217		0.0217131		0.0195714
	0.0250968		0.250825		0.0218657		0.000492941		0.0317322		0.0633831
	0.0248792		0.0768875		0.102731		0.0322675		0.0114926		0.00701246
	0.0100584		0.0254084		0.0797988		0.0500052		0.0322685		0.0620923
	0.0349116		0.00132415		0.047269		0.00202569		0.0668233		0.000468371
	0.0636794		0.0397878		0.18035		0.0851481		0.0339157		0.0106191
	0.0282942		0.0826159		0.0961999		0.00286945		0.00119205		0.0491483
	0.00139041		0.0341779		0.0287242		0.00308769		0.0109155		0.0772404
	0.0157755		0.177613		0.0573188		0.0053299		0.0715611		0.131347
	0.0744697		0.0502415		0.0855562		0.0196874		0.00153674		0.0158735
	0.0819017		0.206028		0.0834126		0.00112692		0.0495772		0.00881312
	0.0483703		0.126054		0.152731		0.0520991		0.0303857		0.026183
	0.0215652		0.00192976		0.0942407		0.053951		0.0546448		0.0106837
	0.00361553		0.230567		0.0829445		0.0143441		0.0146392		0.14253
	0.0289774		0.0374546		0.0707871		0.0144183		0.0232934		0.0143274
	0.0165004		0.00061709		0.0549825		0.0159919		0.0243658		0.0125887
	0.10459		0.0128247		0.0636688		0.0112572		0.0460143		0.0631143
	0.0848227		0.0169235		0.103381		0.000280669		0.042152		0.0384127
	0.00907958		0.143084		0.0793535		0.0657353		0.023429		0.0158195
	0.0457731		0.0545536		0.106757		0.00835071		0.024465		0.0318691
	0.0274328		0.030156		0.133034		0.00417684		0.0124443		0.271888
	0.0770637		0.00838142		0.113801		0.00493979		0.0135758		0.0185929
	0.0405373		0.0435819		0.0626277		0.000698125		0.0304645		0.00790746
	0.00978302		0.0737402		0.066855		0.0142954		0.00355705		0.000334168
	0.0629026		0.0810528		0.033803		0.025394		0.0363752		0.00342478
	0.00390995		0.00743875		0.138697		0.000640231		0.0127687		0.0318082
	0.00215527		0.0450712		0.0317565		0.0123778		0.0217522		0.0643218
	0.0573048		0.114791		0.025209		0.00194062		0.0441726		0.0326482
	0.0493447		0.0947641		0.0615924		0.0295788		0.0515045		0.000469307
	0.0436853		0.00703381		0.0696213		0.0255721		0.00896025		0.00166278
	0.00584089		0.00327929		0.0924108		0.00522725		0.0289218		0.00495277
	0.0211669		0.0223962		0.0789938		0.0331016		0.0402648		0.000504007
	0.00490352		0.00985254		0.0655952		0.0274661		0.000878111		0.0189037
	0.100168		0.224234		0.046249		0.0211539		0.0251891		0.000849921
	0.0315298		0.0101134		0.0804818		0.00855517		0.0308191		0.000875481
	0.151578		0.00215111		0.0781737		0.0357663		0.0259843		0.0154469
	0.050051		0.0158754		0.0779328		0.0100003		0.0432604		0.00287726
	0.00400387		0.00695883		0.0149394		0.0456381		0.0013366		0.018989
	0.00234693		0.040888		0.069167		0.0166665		0.060161		0.00534722
	0.0777858		0.0336485		0.0202331		0.00338771		0.0733539		0.0133528
	0.0860826		0.0604279		0.116021		0.0250583		0.042229		0.0072479
	0.105117		0.0420602		0.0164718		0.0184439		0.00205326		0.0254727
	0.0131223		0.0155094		0.0981871		0.0155061		0.00461054		0.0326229
	0.077713		0.000844994		0.10035		0.0353434		0.0553061		0.0680488
	0.0424718		0.012598		0.102966		0.00196082		0.0133063		0.0135368
	0.0151994		0.0358117		0.0633147		0.00821808		0.0633078		0.00400372
	0.0317678		0.000528221		0.111788		0.0428145		0.00643889		0.00168527
	0.017376		0.0648752		0.0355097		0.0161133		0.00474408		0.00229331
	0.107072		0.0230462		0.0964587		0.00454043		0.00453831		0.0303935
	0.020551		0.0432784		0.0593399		0.0217861		0.00885341		0.0614423
	0.0381219		0.0321407		0.112493		0.0205897		0.0258208		0.0196334
	0.0190252		0.0425826		0.126502		0.0242425		0.0604935		0.0303757
	0.0126632		0.0124037		0.11368		0.0178332		0.0107493		0.0295131
	0.00992488		0.0412371		0.0279037		0.0175051		0.0290276		0.00579665
	0.0407183		0.0230461		0.0950905		0.0184086		0.0791277		0.000981598
	0.0351039		0.0608652		0.0439543		0.0188283		0.0220964		0.00272169
	0.0757714		0.0176662		0.102752		0.0377992		0.00842833		0.248128
	0.0302231		0.101353		0.00551652		0.0129165		0.00088607		0.00911131
	0.0091934		0.00488451		0.0682063		0.00658138		0.0162554		0.0416655
	0.0308038		0.00312319		0.092415		0.0209548		0.00371102		0.026151
	0.0370992		0.0356897		0.114932		0.000172894		0.0211652		0.0432405
	0.0536625		0.00232712		0.0818095		0.000632782		0.0094719		0.0668495
	0.0115105		0.0687774		0.102395		0.00711782		0.0567403		0.0806611
	0.0285146		0.0060773		0.114316		0.0178386		0.0114176		0.0233319
	0.0758901		0.118999		0.0661957		0.00310003		0.0454683		0.0065264
	0.0239079		0.103525		0.0807871		0.000371521		0.0142962		0.00947749
	0.0246769		0.0299196		0.0644196		0.00257819		0.00246203		0.0100907
	0.0107564		0.0614722		0.0801287		0.0545147		0.0258389		0.0122801
	0.0744411		0.0803028		0.198336		0.0339815		0.0199038		0.0535451
	0.0142201		0.00154002		0.00304068		0.0141226		0.0111944		0.0445533
	0.0508068		0.0722171		0.124617		0.0474179		0.0154593		0.0336951
	0.0242796		0.0629801		0.0813134		0.0226395		0.0378859		0.0371634
	0.069443		0.0782562		0.0168496		0.0230947		0.0503852		0.00101377
	0.0138702		0.410167		0.000682384		0.0141719		0.00496727		0.00866434
	0.00631438		0.0138492		0.0441617		0.0445371		0.000923033		0.279107
	0.0261044		0.116535		0.0629081		0.00458959		0.00591111		0.00429586
	0.0563586		0.111488		0.0594765		0.0229047		0.0136293		0.00815074
	0.124565		0.0443446		0.0377949		0.0010938		0.015928		0.000511776
	0.0333325		0.0567091		0.140887		0.0160365		0.00107677		0.0471934
	0.0330634		0.00813947		0.047131		0.0374934		0.0146888		0.0267034
	0.0351291		0.0413589		0.0057707		0.0151715		0.0269725		0.0412801
	0.0534052		0.0973773		0.0111879		0.0645226		0.0628634		0.00439539
	0.126053		0.00102054		0.126801		0.029722		0.0125602		0.113447
	0.109642		0.121423		0.00398492		0.0233732		0.0202512		0.021872
	0.0121073		0.0881167		0.0626082		0.0629921		0.027485		0.0193439
	0.00793693		0.0641757		0.13128		0.0036323		0.0368943		0.0459441
	0.020501		0.00511446		0.031267		0.0206491		0.0570631		0.0312044
	0.0848951		0.147179		0.0670346		0.0529605		0.0216193		0.0531466
	0.0611244		0.0371178		0.114563		0.0353187		0.0658048		8.27058e-05
	0.132436		0.00222891		0.133986		0.00210883		0.0242654		0.0103323
	0.0752576		0.154574		0.127492		0.0342456		0.0144792		0.000385947
	0.0281208		0.0565944		0.0268412		3.71291e-05		0.0570594		0.0363865
	0.0274727		0.0556154		0.0649343		0.0136639		0.00193606		0.00056538
	0.00560429		0.0753443		0.0955639		0.0376024		0.0372862		0.020846
	0.0155115		0.00312459		0.0667256		0.000943811		0.00164969		0.116122
	0.0346939		0.0989904		0.045291		0.0112835		0.000133706		0.0705342
	0.0345384		0.0543214		0.12843		0.0134645		0.0113092		0.0417936
	0.0481012		0.0691683		0.00208264		0.00970597		0.0206154		0.0371029
	0.0128376		0.0941673		0.128335		0.0141768		0.0608181		0.00256212
	0.0010169		0.0902309		0.0104213		0.0676146		0.0141132		0.0122185
	0.0639154		0.00766548		0.0500838		0.0752935		0.0561727		0.000477029
	0.00754533		0.0935291		0.00427839		0.0294487				0.0194684
	0.07512		0.128013		0.00260447		0.0217859				0.00160267
	0.00988749		0.0747863		0.0739135		0.00021671				0.0176542
	0.109974		0.0309748		0.151394		4.25201e-05				0.0400148
	0.00331833		0.000622683		0.0340454		0.00574051				0.00411218
	0.0446181		0.00964117		0.0600372		0.00369638				0.0304628
	0.117516		0.0995133		0.000835432		0.0522142				0.0404629
	0.0643665		0.117997		0.142547		0.0321892				0.0611387
	0.0812784		0.027682		0.011286		0.0386127				0.110646
	0.024362		0.117289		0.0908873		0.0328114				0.0285196
	0.00321958		0.1353		0.0342123		0.00864362				0.00317258
	0.0354598		0.101989		0.0584904		0.0214719				0.0320368
	0.0296935		0.0563628		0.202093		0.010378				0.00838675
	0.0370391		0.0334681		0.0995442		0.0144028				0.000926503
	0.0334007		0.00353302		0.0950165		0.0121447				0.0307311
	0.00565303		0.00150451		0.0194376		6.72171e-06				0.0821008
	0.000903355		0.103657		0.0856582		0.0222677				0.00832077
	0.0130707		0.012678		0.0490569		0.0129324				0.00972146
	0.0142763		0.145643		0.0993827		0.019217				0.0100885
	0.02521		0.0883601		0.180464		0.0244275				0.00721298
	0.0361475		0.155351		0.0968117		0.0177976				0.0189815
	0.0383248		0.106762		0.0913008		0.0267399				0.0405924
	0.0427598		0.0789846		0.0385766		0.0142937				0.0294179
	0.036468		0.0856552		0.0568124		0.0153599				0.102019
	0.0305744		0.0542698		0.096375		0.0234007				0.000272726
	0.0348766		0.096888		0.0867371		0.0136128				0.0708448
	0.0354362		0.0762538		0.068338		0.00653613				0.00230333
	0.0757592		0.0380352		0.0675279		0.0190658				0.00163072
	0.00736398		0.0533639		0.0102908		0.000437934				0.122507
	0.00605726		0.0652735		0.027828		0.0266882				0.082372
	0.00641947		0.131055		0.105252		0.0566094				0.0124038
	0.0138404		0.0272237		0.00626217		0.00414489				0.0550043
	0.0259535		0.0959156		0.0872856		0.0397801				0.0163392
	0.0416909		0.0313635		0.096941		3.6904e-05				0.00692889
	0.0246493		0.0202537		0.0920101		0.00134478				0.0109207
	0.0272009		0.0649604		0.0639826		0.0211446				0.116143
	0.00775451		0.0918957		0.0535591		0.0026491				0.00200772
	0.09007		0.00599901		0.148198		0.0367483				0.0858396
	0.0193856		0.120012		0.0999579		0.0135929				0.000981885
	0.0562826		0.00437636		0.0532454		0.00498228				0.0105505
	0.0811631		0.0866727		0.158489		0.00570417				0.00861246
	0.0157301		0.0408539		0.0277984		0.0166679				0.0202784
	0.0162896		0.0791252		0.0809722		0.00343887				0.108803
	0.0706751		0.0337956		0.138955		0.0687536				0.0585738
	0.03306		0.0684195		0.0525726		0.00644686				0.0341345
	0.00750287		0.0148436		0.0724818		0.00737929				0.00114339
	0.0677759		0.0473552		0.0625478		0.00755615				0.00192251
	0.0611308		0.13766		0.000748943		0.0153089				0.000817949
	0.00985166		0.0228997		0.0989113		0.0540695				0.00906473
	0.0589907		0.157214		0.226234		0.0109263				0.00733781
	0.0541267		0.0144884		0.0330628		0.101649				0.00156477
	0.0748798		0.0693931		0.0181762		0.0390305				0.00155646
	0.0241237		0.0954114		0.0311399		0.0231238				0.000868606
	0.0504429		0.0536202		0.165323		0.0376281				0.000760549
	0.0017973		0.0545158		0.0673722		0.0656499				0.00335963
	0.00393162		0.148691		0.0766234		0.0482565				0.0182057
	0.0286219		0.179195		0.134612		0.0289418				0.0144311
	0.0217685		0.0767927		0.0635543		0.0227872				0.0277927
	0.0133845		0.0607862		0.00354202		0.0647881				0.0402251
	0.0159371		0.00054411		0.0913852		0.0283029				0.000831372
	0.0377015		0.000564317		0.047031		0.0453154				0.020118
	0.0296413		0.00343241		0.0747889		0.0388062				0.048288
	0.0830716		0.0168702		0.0370677		0.00747741				0.056311
	0.0432941		0.00699987		0.0280298		0.0177115				0.126366
	0.0365078		0.102526		0.0780264		0.0301828				0.00295257
	0.0120365		0.0815337		0.0038617		0.0232626				0.000505866
	0.0010553		0.0483193		0.105975		0.0175798				0.000538674
	0.0606965		0.00334455		0.0683364		0.0169939				0.00129077
	0.0849021		0.111298		0.123564		0.0248542				0.0136513
	0.00655721		0.0362982		0.0801087		0.0221449				0.000377607
	0.0266177		0.0145689		0.0315147		0.0192034				0.00129953
	0.0677194		0.0411595		0.0509746		0.0289952				0.109808
	0.00189566		0.0727213		0.0888321		0.0197324				0.00368959
	0.0378442		0.03625		0.122691		0.0119072				0.0656308
	0.0177227		0.00934636		0.0725848		0.0666804				0.00990215
	0.0926938		0.0109858		0.132595		0.0236055				0.00265969
	0.0175508		0.071802		0.126603		0.00352703				0.00743351
	0.00267612		0.00400107		0.0627914		0.000481742				0.00138778
	0.0141539		0.0714157		0.00128692		0.029896				0.0475008
	0.0564998		0.177811		0.142094		0.0095132				0.00304346
	0.0618872		0.111876		0.00115472		0.00142885				0.00098259
	0.00481839		0.00203465		0.0718407		0.0207127				0.00313294
	0.019828		0.269959		0.0513998		0.0448283				0.0323156
	0.0677094		0.183869		0.0757679		0.0924616				0.000217284
	0.0905612		0.0286561		0.0802175		0.0346092				0.0472638
	0.0674219		0.000857888		0.122079		0.0333649				0.117498
	0.0494079		0.0120063		0.178396		0.00708072				0.000699674
	0.0431817		0.050587		0.0651418		0.0435794				0.0440884
	0.00998397		0.0178603		0.0743683		0.000410356				0.00533243
	0.0673022		0.109257		0.00783708		0.0849696				0.0129633
	0.0840561		0.221655		0.109845		5.75531e-05				0.0130424
	0.0114219		0.0786766		0.108287		0.000175068				0.04509
	0.0572359		0.114535		0.0200828		0.0123673				0.0551332
	0.00492855		0.00341315		0.125921		0.00275234				0.0788754
	0.0304826		0.0127573		0.217299		0.0246667				0.0381847
	0.0139099		0.0191347		0.0269016		0.00394595				0.00251445
	0.0516187		0.00207417		0.1005		0.0299862				0.0912899
	0.0736395		0.0844873		0.0763922		0.0279004				0.0503432
	0.0184516		0.0411108		0.0759414		0.0209905				0.00706027
	0.115894		0.0782821		0.00475848		0.0296449				0.00373347
	0.0010625		0.00381838		0.144466		0.0348826				0.000350953
	0.0575608		0.229059		0.0259505		0.0145137				0.0383431
	0.0143268		0.0983167		0.0766268		0.00714634				0.00307916
	0.048301		0.124244		0.0836869		0.0656294				0.09342
	0.0557244		0.0442528		0.0363744		0.00339348				0.000172698
	0.137413		0.053029		0.0320722		0.00861857				0.00586168
	0.13764		0.0212438		0.0495356		0.0141681				0.0515556
	0.0372051		0.0587784		0.156923		0.00812461				0.0400347
	0.10325		0.0585622		0.0056558		9.09271e-06				0.000814693
	0.0100509		0.231093		0.0946046		0.00011388				0.000866241
	0.0720035		0.0701375		0.155595		0.0196854				0.129162
	0.0582133		0.0601779		0.0667574		0.0188439				0.00458307
	0.00477784		0.0640474		0.0551532		0.0426792				0.00649938
	0.0551019		0.197711		0.0605718		0.013983				0.0250301
	0.0294847		0.00411554		0.123458		0.0626779				0.0286458
	0.0316518		0.147557		0.0851158		0.0579441				0.00419231
	0.0615607		0.115416		0.0770876		0.00354426				0.00802099
	0.0180217		0.0133116		0.0327268		1.90662e-06				0.0170349
	0.0452129		0.162581		0.0927259		0.0936235				0.0043553
	0.0220102		0.0189104		0.0698895		0.00630135				0.0323262
	0.0431198		0.00241302		0.0230937		0.0291594				0.00218292
	0.0559677		0.303047		0.0413774		0.0146175				0.0259351
	0.0372083		0.116704		0.0822515		0.0038548				0.00180463
	0.00237969		0.0627992		0.0822085		0.0442935				0.0826252
	0.0174872		0.0141716		0.0795074		0.0262338				0.000293575
	0.00061766		0.018359		0.14824		0.0392519				0.0337478
	0.0826456		0.0346437		0.0938534		0.0434187				0.0393361
	0.0559927		0.0283835		0.126372		1.20698e-05				0.000239903
	0.00139142		0.00181784		0.0252985		0.047182				0.0779388
	0.0217047		0.135268		0.131672		0.0224585				0.000580484
	0.0375781		0.00788891		0.0350365		0.0481102				0.000419317
	0.0890832		0.00161295		0.0702631		0.000212522				0.051953
	0.0778765		0.105166		0.0529431		0.0154647				0.0103047
	0.0486446		0.00248997		0.0920297		0.0571955				0.0215844
	0.0361052		0.0107085		0.0803086		9.34824e-06				0.0109712
	0.000596845		0.0950791		0.00809756		0.000409115				0.021604
	0.0136371		0.258541		0.0859444		0.0191724				0.00831587
	0.0839094		0.095238		0.0855494		0.0235946				0.0120133
	0.0154028		0.0579545		0.141643		0.00838823				0.0468603
	0.0165311		0.0190353		0.0562216		0.0193611				0.0372827
	0.0393296		0.0250171		0.000837234		0.0190471				0.00582493
	0.0292117		0.00280649		0.0556542		0.0169486				0.0122738
	0.0291327		0.00573211		0.123692		0.0520801				0.00382547
	0.0322827		0.00175692		0.202218		0.00447609				0.000378364
	0.048751		0.0604481		0.026081		0.0263017				0.00865049
	0.00378755		0.0495253		0.141154		0.0244358				0.00157473
	0.0293968		0.00734433		0.146637		0.0201733				0.00115934
	0.0466941		0.0501781		0.0154615		0.0175883				0.0867488
	0.0151452		0.114961		0.0292958		0.0389226				0.0216058
	0.0139106		0.0159619		0.0957052		0.00398765				7.43379e-05
	0.0622193		0.0670344		0.0720955		0.0236377				0.0035471
	0.0529403		0.13618		0.163452		0.0226535				0.0165338
	0.0204337		0.0229948		0.0840245		0.0141686				0.000630018
	0.0259142		0.0247585		0.0399771		0.0243206				0.154102
	0.0127273		0.000842778		0.13446		0.0203503				0.0178748
	0.0516874		0.0261024		0.0405171		0.0133704				0.040469
	0.0282247		0.0369927		0.0512996		0.00583243				0.00191979
	0.0251886		0.0774864		0.0405001		0.0434753				0.0250652
	0.0336763		0.00163873		0.0456994		0.0707288				0.0109076
	0.0205405		0.00862055		0.000667946		0.0120404				0.00270511
	0.0012297		0.117803		0.229014		0.00904534				0.053883
	0.0128946		0.011661		0.00214161		0.00607723				0.00588313
	0.00905834		0.00349685		0.0452239		0.00010924				0.117849
	0.00861539		0.040219		0.000912171		0.0758117				0.00272474
	0.0732638		0.0186136		0.0567812		0.00224177				0.0608663
	0.0185405		0.00255835		0.00395081		0.04663				0.0586805
	0.000810709		0.026726		0.0008515		0.02187				0.0392018
	0.0343376		0.00726984		0.165312		0.00641173				0.0202904
	0.0775049		0.154077		0.091166		0.0821925				0.00694376
	0.0144991		0.0893382		0.118603		0.0017121				0.000237376
	0.00710134		0.0414895		0.0634002		0.0508535				0.0508114
	0.0369321		0.0287504		0.11059		0.00087507				0.0384034
	0.0878859		0.000690699		0.151074		0.0581085				0.0316148
	0.0569746		0.0134941		0.0462415		0.00599135				0.0471209
	0.00442959		0.0114369		0.0136057		0.00432552				0.010914
	0.0558196		0.0202292		0.0307185		0.0768799				0.0241851
	0.0917397		0.0265315		0.0705906		0.0573222				0.0346154
	0.139207		0.217925		0.01497		0.0280114				0.0544565
	0.01215		0.0377188		0.0428562		0.0228215				0.00621719
	0.00969776		0.0972343		0.158451		0.00323843				0.0303888
	0.0458884		0.0478624		0.0941775		0.00729126				0.0826281
	0.0749143		0.00239939		0.0578187		0.00810075				0.034768
	0.0283425		0.0577821		0.125906		0.014253				0.00682011
	0.0291572		0.00313575		0.000990435		0.0215698				0.0177753
	0.0491633		0.00757488		0.0144841		0.00309509				0.00281092
	0.0267001		0.129584		0.0455114		0.0127302				0.0201719
	0.0228279		0.0503059		0.0374744		0.0395623				0.129011
	0.00745727		0.0799687		0.00536791		0.0207509				0.0100781
	0.102475		0.0734676		0.0599788		0.0139815				0.0408781
	0.0170408		0.0156298		0.000568947		0.0224106				0.111435
	0.00121425		0.0362785		0.0828744		0.0281506				0.0272474
	0.0702185		0.0437222		0.0393466		0.0140564				0.000489295
	0.111524		0.076159		0.132248		0.00797288				0.00709636
	0.0129434		0.050924		0.154899		5.30373e-06				0.0423425
	0.0777287		0.0602858		0.0866204		0.00148186				0.0855929
	0.0657471		0.0999973		0.0505579		0.0685756				0.0396602
	0.0747646		0.00258506		0.00165526		0.00747127				0.00705169
	0.0267677		0.0158452		0.046442		9.82659e-06				0.00943142
	0.0640759		0.0040067		0.0841278		0.0239878				0.0454779
	0.0916872		0.00357761		0.0958018		0.00172843				0.0743442
	0.108623		0.0634767		0.0928784		0.00492244				0.00818919
	0.0973381		0.0905303		0.00794981		7.503e-05				0.000868719
	0.0184378		0.0024473		0.00111416		0.00528162				0.01807
	0.139691		0.112495		0.110065		0.0114263				0.014572
	0.00263988		0.00300177		0.105634		0.0122064				0.109865
	0.0504371		0.0702655		0.00156582		0.00925887				0.01607
	0.0686395		0.0034112		0.0158461		0.000151842				0.0515156
	0.007715		0.0644561		0.0099115		0.00929502				0.0214863
	0.0058591		0.0397119		0.042319		0.00183981				0.0565915
	0.0429513		0.0363871		0.00303666		0.0282613				0.0204091
	0.00521128		0.121674		0.00494351		0.0179222				0.0960052
	0.0318941		0.0795871		0.0809622		0.0231115				0.00586954
	0.0285593		0.0784566		0.0855745		0.000171797				0.0482288
	0.0195732		0.0225379		0.154063		0.00950074				0.0241965
	0.0272843		0.0639529		0.156255		0.0161412				0.0438493
	0.135981		0.0717965		0.0812132		0.00161883				0.0430777
	0.00774022		0.00200751		0.0973039		0.00605701				0.0302095
	0.044611		0.133227		0.0922753		0.015522				0.0286627
	0.0528309		0.0384157		0.169139		0.00910205				0.0443074
	0.0847846		0.0461728		0.0808838		0.0248552				0.106429
	0.0409664		0.0206441		0.204753		0.0339588				0.0728989
	0.0100978		0.037171		0.155612		0.00610453				0.0306499
	0.0445249		0.0256842		0.118509		0.0870726				0.00265503
	0.0104067		0.0412345		0.0936014		4.9847e-05				0.0272005
	0.0070879		0.029915		0.161163		0.00622872				0.0254806
	0.0597782		0.00698062		0.152426		0.0285477				0.0582836
	0.00386342		0.0121838		0.102297		0.000116726				0.0195714
	0.0319328		0.0250593		0.290795		0.032679				0.0633831
	0.0833936		0.00395165		0.0596812		8.45831e-05				0.00701246
	0.018022		0.0395579		0.165619		0.00431045				0.0620923
	0.0297851		0.00517292		0.0602414		0.00550151				0.000468371
	0.033264		0.0613127		0.0693819		0.0213935				0.0106191
	0.0293131		0.1146		0.0991583		0.00714777				0.0491483
	0.0227663		0.00556902		0.0845239		0.00700502				0.0772404
	0.0901809		0.14972		0.0150407		0.00754812				0.131347
	0.055551		0.0407822		0.134644		7.75448e-06				0.0158735
	0.0250406		0.00274093		0.0409039		0.0294329				0.00881312
	0.0417216		0.0216804		0.0799185		0.000179643				0.026183
	0.0414456		0.0102403		0.0853822		0.0528476				0.0106837
	0.0383941		0.0100436		0.0469032		0.0228392				0.14253
	0.0117194		0.000948276		0.0414089		0.0285723				0.0143274
	0.0293502		0.00376353		0.145145		0.0214417				0.0125887
	0.019786		0.000925028		0.0203917		0.0296903				0.0631143
	0.0223349		0.0258021		0.121594		0.0492302				0.0384127
	0.040316		0.0861765		0.0552742		0.0167261				0.0158195
	0.0140349		0.029353		0.111974		0.0237258				0.0318691
	0.000961096		0.0411781		0.092809		0.015213				0.271888
	0.000664391		0.0964015		0.0813866		0.000675511				0.0185929
	0.0830428		0.0190927		0.0720721		0.00593817				0.00790746
	0.0155669		0.0987532		0.0964045		0.031105				0.000334168
	0.0931223		0.0017922		0.158175		0.0161017				0.00342478
	0.0644487		0.0261167		0.0443346		0.0268058				0.0318082
	0.00869293		0.00246551		0.126903		0.0116676				0.0643218
	0.0373058		0.0131243		0.173803		0.0124722				0.0326482
	0.0115875		0.0673625		0.181077		0.00864025				0.000469307
	0.00711059		0.0355523		0.0993787		0.0199398				0.00166278
	0.00397892		0.0528646		0.171937		0.00703844				0.00495277
	0.0262213		0.130908		0.179538		0.0110757				0.000504007
	0.00331316		0.00276267		0.0414564		0.0140804				0.0189037
	0.0766748		0.228324		0.0939942		0.0384562				0.000849921
	0.0599562		0.139546		0.0784926		0.00935091				0.000875481
	0.0256271		0.195205		0.0707396		0.0195181				0.0154469
	0.0208034		0.0137235		0.0958906		7.59591e-05				0.00287726
	0.0119983		0.0764381		0.116224		0.0325779				0.018989
	0.0259704		0.0508613		0.156584		0.0472009				0.00534722
	0.0527879		0.00188995		0.147752		0.0121876				0.0133528
	0.032459		0.0487913		0.0356023		0.0266281				0.0072479
	0.0920871		0.0209966		0.0303508		0.0108089				0.0254727
	0.0155514		0.0769955		0.0472042		0.0231561				0.0326229
	0.0765226		0.0153545		0.0204375		0.0106201				0.0680488
	0.0199666		0.0730649		0.0855387		0.00172259				0.0135368
	0.0686452		0.00259758		0.00728623		0.0111093				0.00400372
	0.0765807		0.0232595		0.158099		7.01254e-05				0.00168527
	0.0047922		0.0331943		0.0928804		0.0126047				0.00229331
	0.00771518		0.00118264		0.0849066		0.00186258				0.0303935
	0.0387882		0.0132769		0.000777529		0.0257283				0.0614423
	0.00278633		0.0515857		0.0518061		0.0158988				0.0196334
	0.0300942		0.0350023		0.221737		0.0166846				0.0303757
	0.0184336		0.00495646		0.0225075		0.0444291				0.0295131
	0.0446688		0.00922192		0.0992693		0.0204687				0.00579665
	0.0187672		0.0018621		0.157559		0.0318076				0.000981598
	0.0603373		0.0293866		0.0961221		1.46287e-05				0.00272169
	0.0691249		0.0229383		0.0661166		0.0150013				0.248128
	0.00919053		0.0699933		0.151057		0.00222072				0.00911131
	0.0138883		0.0493159		0.0308717		0.00150163				0.0416655
	0.0669147		0.0716876		0.161541		0.000207921				0.026151
	0.00198077		0.0331269		0.110318		0.0242963				0.0432405
	0.0355461		0.0471385		0.0793189		0.0373642				0.0668495
	0.00772218		0.0151094		0.0962272		0.000270348				0.0806611
	0.0259649		0.0127689		0.0795592		0.0249196				0.0233319
	0.082487		0.0317419		0.160371		0.0108827				0.0065264
	0.0454511		0.0034169		0.0629697		0.0469306				0.00947749
	0.0225499		0.0130715		0.134227		0.0152763				0.0100907
	0.0252173		0.106925		0.136963		0.00757139				0.0122801
	0.00612939		0.0144022		0.0174243		0.00776204				0.0535451
	0.0150642		0.0771466		0.00149578		0.00538005				0.0445533
	0.0643747		0.0881934		0.0745635		0.021996				0.0336951
	0.000976014		0.0188378		0.104451		0.0190563				0.0371634
	0.0673101		0.0276968		0.0805706		0.0164727				0.00101377
	0.0614935		0.00567844		0.133815		0.00837311				0.00866434
	0.0353132		0.0146753		0.018627		0.0052742				0.279107
	0.0111392		0.00371834		0.0769854		0.0164096				0.00429586
	0.0947999		0.059389		0.21158		0.00802586				0.00815074
	0.0202215		0.0325156		0.101658		0.00353074				0.000511776
	0.0586071		0.00204125		0.124167		0.028107				0.0471934
	0.0261992		0.0114116		0.070093		0.000939075				0.0267034
	0.0327355		0.0328447		0.0640356		8.55662e-07				0.0412801
	0.0969967		0.0449161		0.0848586		0.0218485				0.00439539
	0.000872051		0.0219613		0.125154		0.00423967				0.113447
	0.0292842		0.00209097		0.187017		0.00523898				0.021872
	0.0259991		0.0138636		0.28542		0.0175564				0.0193439
	0.048641		0.00316435		0.145717		0.00773076				0.0459441
	0.00405855		0.00514703		0.0938876		0.00600281				0.0312044
	0.00274774		0.0365691		0.0656659		8.83145e-07				0.0531466
	0.00694304		0.00711195		0.165946		0.0148902				8.27058e-05
	0.00497804		0.00486902		0.0560121		0.0163807				0.0103323
	0.00338047		0.00187864		0.139486		0.0112445				0.000385947
	0.027537		0.0119867		0.0815272		0.0107315				0.0363865
	0.0157221		0.0234409		0.118136		0.018401				0.00056538
	0.046675		0.00622858		0.0577266		0.0010201				0.020846
	0.0444031		0.0331947		0.0808343		0.000234924				0.116122
	0.0295095		0.0735626		0.106102		0.0127337				0.0705342
	0.0349978		0.0369903		0.00903802		0.00265572				0.0417936
	0.0912034		0.0322497		0.00087888		0.00649577				0.0371029
	0.0743933		0.0672295		0.123826		0.035306				0.00256212
	0.014819		0.00167178		0.044179		0.00315175
	0.00633584		0.155943		0.168862		0.0182678
	0.0195508		0.0302229		0.0344391		0.0118648
	0.0371377		0.0641599		0.149732		0.00210682
	0.00350255		0.0298668		0.014268		0.00573336
	0.0290517		0.0162671		0.158724		0.021329
	0.0632654		0.0550223		0.0758998		0.00834393
	0.0136982		0.0569533		0.153137		0.00696065
	0.0653686		0.0656012		0.00264964		0.0158395
	0.0407144		0.00235697		0.149121		0.0240342
	0.0188455		0.0551861		0.0984956		0.0321461
	0.0122185		0.0278543		0.162679		0.0547473
	0.00885892		0.204336		0.0610304		0.072531
	0.0683646		0.00984488		0.179795		0.00767893
	0.107859		0.00363134		0.0622581		2.6732e-06
	0.0610594		0.048564		0.087742		2.10166e-05
	0.0671731		0.0712493		0.154036		0.023607
	0.0138026		0.00762263		0.160314		0.0196132
	0.0117238		0.031946		0.0133644		0.0121495
	0.0144154		0.00139733		0.0735376		0.010261
	0.0914797		0.00299081		0.14368		0.000403004
	0.0398858		0.0151587		0.104508		0.0263318
	0.0477134		0.0163382		0.1016		0.0260621
	0.00864754		0.016167		0.122801		9.20409e-05
	0.0283662		0.000503072		0.0765095		0.0128321
	0.0265721		0.00647031		0.0953054		0.0101774
	0.0618185		0.0494569		0.0415924		0.0112109
	0.10417		0.0311548		0.0572816		0.00867498
	0.0923278		0.116163		0.113367		0.00487311
	0.0634743		0.0213019		0.108832		0.00168397
	0.0924032		0.0420672		0.0079974		0.0333796
	0.0156983		0.118198		0.0106484		0.000495479
	0.0378167		0.00356453		0.0865764		0.00297899
	0.0894754		0.0580004		0.0941475		0.0285863
	0.0199611		0.0639877		0.0684169		0.0456739
	0.0181232		0.00405228		0.0367164		0.0192432
	0.000708892		0.0390018		0.0593553		0.0400164
	0.00755497		0.0830498		0.000748109		0.00393239
	0.0266921		0.0324293		0.0180416		0.0312784
	0.0713012		0.175542		0.105098		0.0220831
	0.026757		0.0515931		0.108487		0.0179638
	0.0671909		0.0675727		0.100359		0.0272311
	0.0263921		0.00542042		0.0538608		0.00794349
	0.013844		0.0490613		0.241309		0.000659492
	0.0296698		0.113704		0.0071044		0.000767639
	0.00542015		0.000571949		0.0987596		0.0206172
	0.100471		0.00192979		0.0467975		0.025113
	0.0146126		0.0343794		0.0175218		0.0364167
	0.0917228		0.0622935		0.183788		0.0456624
	0.0377853		0.0016131		0.153661		0.0592148
	0.0659478		0.0314433		0.109351		0.0110349
	0.0279036		0.0209241		0.175763		0.0541209
	0.0539896		0.109027		0.166552		0.034559
	0.00118499		0.024794		0.106147		0.0011241
	0.0447634		0.0550901		0.0234648		0.0382685
	0.00548285		0.0152293		0.107311		0.0592459
	0.019119		0.000727839		0.0858125		0.0155519
	0.00344734		0.10474		0.136541		0.00740476
	0.0367304		0.00403693		0.0078389		0.0255755
	0.0747478		0.00123759		0.122609		0.0294896
	0.0151001		0.12123		0.175386		0.0247214
	0.00966387		0.0324805		0.157505		0.0371951
	0.00745349		0.0165319		0.10333		0.0156859
	0.155435		0.0319637		0.12143		7.46551e-06
	0.0293801		0.018401		0.244491		0.044316
	0.036839		0.0306248		0.020005		0.0128219
	0.0714534		0.0098685		0.0934046		0.016943
	0.0123295		0.056244		0.0877959		0.0230212
	0.0941926		0.0364155		0.0469592		0.0101719
	0.0369424		0.0495522		0.166438		3.31578e-05
	0.0485707		0.106115		0.161908		0.0216209
	0.0143065		0.0398769		0.185636		0.0173887
	0.017023		0.0475363		0.207616		0.00696663
	0.00117597		0.0698843		0.128151		0.0270797
	0.0134126		0.0246985		0.0093138		0.0166307
	0.0328438		0.0586352		0.0091523		0.00508847
	0.00448608		0.00056731		0.175655		0.0319094
	0.0356169		0.121549		0.138261		0.0205948
	0.00536612		0.00838306		0.154182		0.0435325
	0.027484		0.041344		0.0897181		0.0179895
	0.038462		0.00358512		0.142141		0.0368171
	0.0205838		0.123471		0.142282		0.00637236
	0.00286081		0.00122846		0.136504		0.0239855
	0.00169968		0.00129148		0.155735		0.00484748
	0.0347362		0.0295221		0.182724		0.0329738
	0.00843607		0.0937991		0.00121292		0.0106366
	0.00852873		0.00201626		0.179469		0.0293277
	0.0270933		0.0938671		0.0906677		0.0342365
	0.00438329		0.043135		0.192394		0.0264833
	0.0607702		0.00297657		0.000576157		0.0141641
	0.0527596		0.0297127		0.180766		0.0185645
	0.071609		0.122356		0.18602		0.0354664
	0.0259494		0.00654432		0.170537		0.0276457
	0.0983158		0.0213127		0.0529855		0.00201804
	0.00258418		0.0234513		0.101063		0.0283486
	0.00858798		0.0231547		0.156225		0.0608826
	0.0451591		0.0492094		0.145551		0.0176467
	0.0187812		0.00296152		0.180617		0.00554249
	0.0179293		0.0202327		0.0583775		0.0886574
	0.000849666		0.10992		0.157333		0.0254435
	0.0159112		0.0173969		0.000675126		0.028801
	0.033706		0.0388808		0.128254		0.00552593
	0.00405629		0.028571		0.125765		0.0129865
	0.0274346		0.0749948		0.121863		0.0333773
	0.069799		0.0623337		0.0808076		0.00741265
	0.00186284		0.00232884		0.102344		0.000863292
	0.0268212		0.281196		0.0525263		0.0257102
	0.0398972		0.100957		0.00994728		0.0221637
	0.0173186		0.309475		0.0404922		0.031863
	0.031691		0.0335017		0.00208963		0.0531723
	0.0220797		0.136859		0.185702		0.00696597
	0.0144331		0.0557924		0.080219		0.0184474
	0.0303257		0.0498619		0.150258		0.0170303
	0.0197274		0.00693137		0.213062		0.00868362
	0.0265775		0.0575381		0.0652687		0.018774
	0.0212904		0.0896761		0.00140444		0.00425158
	0.0395294		0.343419		0.132703		0.00190233
	0.0291308		0.0578952		0.156231		0.0233971
	0.0050865		0.153724		0.136001		0.0724648
	0.0177041		0.0128166		0.00101172		0.037924
	0.0292864		0.0233159		0.176489		0.0595348
	0.0465178		0.0434836		0.0483801		0.0482445
	0.0168099		0.015304		0.268847		0.0118888
	0.0628376		0.0893894		0.116369		0.000249271
	0.0200768		0.0743279		0.176214		0.0321283
	0.00492162		0.0590937		0.146618		0.000583308
	0.0145066		0.00158586		0.0902695		0.00725253
	0.035973		0.101018		0.192462		0.0113077
	0.0308912		0.00335314		0.126259		0.0330633
	0.0808201		0.0283144		0.162646		0.00103348
	0.0188173		0.0120151		0.126902		0.0186929
	0.0251152		0.00530413		0.000729388		0.022259
	0.0216838		0.107292		0.137257		0.050234
	0.0116734		0.0331387		0.1211		0.0313536
	0.00610171		0.0729581		0.232324		0.0717513
	0.00855257		0.132742		0.149223		0.022479
	0.00230201		0.000943817		0.169066		0.0253834
	0.0636854		0.0163921		0.0851671		0.00322048
	0.0288068		0.153684		0.0656786		0.00780141
	0.00627332		0.12761		0.0383347		0.0114147
	0.00518905		0.00251613		0.109457		0.0183498
	0.0398683		0.00726592		0.142742		0.0416029
	0.0337491		0.00700679		0.0686976		0.0310686
	0.0864818		0.0467756		0.0903283		0.00583944
	0.0244969		0.171676		0.0163848		0.0140423
	0.00539999		0.034309		0.14189		0.0217727
	0.0231586		0.0217338		0.00856869		0.00812253
	0.0529478		0.00779525		0.0479622		0.00108276
	0.00316831		0.00464675		0.0612061		0.0062671
	0.117408		0.119191		0.000556771		0.00443805
	0.0476259		0.153713		0.139795		0.0322178
	0.000646257		0.000674873		0.00318374		0.0403417
	0.0291077		0.00478882		0.00306995		0.0132618
	0.0509485		0.0858635		0.109984		0.00463437
	0.0490073		0.135371		0.176719		0.000582227
	0.00736958		0.000623995		0.00872414		0.0168619
	0.0839111		0.0512867		0.117706		0.0302916
	0.0655917		0.212348		0.0830816		0.0352799
	0.0532473		0.0789436		0.00141144		0.12847
	0.0684723		0.0354437		0.126804		0.025594
	0.000950285		0.0395616		0.00111344		0.0204598
	0.0138714		0.0677759		0.130519		0.00200982
	0.0734455		0.130754		0.0789811		0.0503136
	0.0273164		0.0321072		0.106468		0.014123
	0.0185046		0.0165463		0.0557314		0.0823038
	0.0149177		0.149339		0.165932		0.00875594
	0.0108225		0.256473		0.00459138		0.0215896
	0.0263222		0.132517		0.0350521		0.0169799
	0.0438565		0.122376		0.0683852		0.0106229
	0.0335178		0.0257283		0.0954782		0.0190623
	0.0663388		0.0688453		0.078651		0.0209247
	0.00970013		0.148464		0.0875126		0.0278259
	0.0241295		0.0044474		0.0927543		0.0203935
	0.0369416		0.0237495		0.0921016		0.0253533
	0.0569035		0.0338102		0.0830473		0.0198241
	0.0509601		0.127036		0.0234748		0.0206475
	0.058045		0.0873569		0.121104		0.00861736
	0.0368292		0.120159		0.113817		0.0236445
	0.00585577		0.289794		0.00125904		0.000450055
	0.00489358		0.00377218		0.0850286		0.0277883
	0.00203453		0.00166024		0.0922103		0.0107915
	0.003287		0.00139849		0.000773568		0.0138622
	0.0466385		0.0743619		0.111448		0.00951338
	0.0799318		0.165219		0.133905		1.45895e-06
	0.071878		0.145913		0.00109668		0.00705508
	0.019505		0.00509003		0.080099		0.0298797
	0.0345738		0.0576621		0.140029		0.0130515
	0.0398643		0.0861878		0.165212		0.00791212
	0.0700232		0.0030987		0.148077		0.034134
	0.0483223		0.118113		0.0483739		0.0533196
	0.0634933		0.138466		0.000918225		0.060147
	0.00631816		0.0619285		0.00305351		0.0179196
	0.000679337		0.104586		0.0115821		0.0177735
	0.0470389		0.0573924		0.125229		7.69598e-05
	0.0739278		0.0357048		0.151365		1.60853e-05
	0.00992895		0.115152		0.00202407		4.02118e-06
	0.0266523		0.00405936		0.0329644		0.00826539
	0.0580291		0.0601019		0.00363904		0.0121272
	0.0182185		0.00298219		0.0105969		0.00572312
	0.0237351		0.033441		0.067606		0.0118804
	0.0140612		0.0319207		0.0012243		0.0240067
	0.021302		0.135133		0.000631213		0.000736694
	0.0104571		0.185051		0.00118962		0.00067415
	0.0241194		0.00477306		0.00156824		0.0383128
	0.0964265		0.0299232		0.138336		0.0251953
	0.0278254		0.254333		0.0313112		0.0155916
	0.0718317		0.0143976		0.0978651		0.020058
	0.10758		0.112208		0.0426945		0.0161204
	0.0122938		0.21866		0.0820767		0.0150403
	0.0131149		0.172533		0.0897038		0.000525179
	0.0070485		0.00222063		0.126236		0.0181507
	0.0102765		0.00720451		0.0944706		0.0248194
	0.151069		0.089517		0.00128469		0.0198556
	0.0106079		0.136652		0.00752716		8.72583e-07
	0.019798		0.169534		0.107211		0.0197252
	0.0447707		0.269855		0.188211		0.0271585
	0.0641219		0.0642393		0.131505		0.0283036
	0.00237351		0.304197		0.0988789		0.00295883
	0.00226446		0.0379512		0.0661839		0.000155264
	0.0474371		0.115006		0.115969		0.00192856
	0.0240641		0.235209		0.114457		0.0051034
	0.0769559		0.131842		0.0879449		0.0201089
	0.0459795		0.000533829		0.0603056		0.0570815
	0.00255138		0.0816184		0.146167		0.060501
	0.0143378		0.00709856		0.0349342		0.00810156
	0.0550185		0.0198096		0.0955185		0.00270405
	0.0598842		0.0197811		0.059974		0.00448133
	0.0411022		0.056186		0.0157642		0.0418622
	0.0918075		0.000580807		0.1085		0.0340172
	0.0570269		0.0544554		0.11869		0.029196
	0.023701		0.141543		0.180583		0.00867358
	0.0171317		0.0743823		0.254635		0.0330178
	0.0533328		0.096163		0.13651		0.00267564
	0.0299136		0.314582		0.00109701		0.0406594
	0.0338013		0.153391		0.13049		0.0280858
	0.0451421		0.140887		0.13659		0.042686
	0.0526215		0.186332		0.0558674		0.0402217
	0.0446361		0.0450828		0.0755121		0.0199993
	0.00130408		0.150739		0.164775		0.0646699
	0.00137597		0.0749766		0.0672795		0.000402899
	0.00714028		0.000513808		0.0833104		0.0299485
	0.0250764		0.435786		0.13577		0.0773275
	0.0179071		0.0110673		0.0605718		0.0104527
	0.120474		0.0145382		0.00385657		0.0143614
	0.0283259		0.0868924		0.142719		0.0335356
	0.0661023		0.163669		0.138118		0.0542227
	0.0596555		0.0630638		0.104436		3.73913e-05
	0.0233623		0.118685		0.00222595		0.0288739
	0.0266821		0.0481727		0.00917559		0.00240543
	0.0336915		0.0762788		0.0430908		0.0277151
	0.0332023		0.097708		0.111118		0.00293717
	0.0725608		0.106057		0.00169893		0.00132788
	0.0324483		0.0175813		0.0115647		0.0380801
	0.0149545		0.148507		0.018628		0.0185415
	0.102037		0.396032		0.184593		0.000765528
	0.0666914		0.223279		0.156076		0.0390443
	0.0366179		0.0047822		0.116396		0.0199036
	0.0179124		0.0887559		0.102254		0.0349217
	0.00650215		0.116919		0.018294		0.00548453
	0.0165762		0.121341		0.173746		0.0261548
	0.0713023		0.11747		0.0759285		0.00967325
	0.0352011		0.0078604		0.133144		0.0109829
	0.00510897		0.0215387		0.0896734		0.00412733
	0.010135		0.0156662		0.123231		2.32622e-06
	0.0146596		0.0565784		0.0776698		0.016056
	0.0231465		0.00173851		0.126388		0.0133884
	0.0194911		0.131497		0.104171		0.0334777
	0.00413088		0.00186355		0.11894		0.0367406
	0.0496787		0.0874044		0.132131		0.00554828
	0.00555333		0.0221909		0.0111099		3.25541e-05
	0.0801823		0.101809		0.119975		0.0423867
	0.104257		0.0756367		0.0833915		0.0366962
	0.0145266		0.00956122		0.135629		0.0240768
	0.0611367		0.154852		0.058704		0.000691284
	0.0292286		0.100022		0.0460868		0.0142536
	0.0552418		0.00152902		0.0014797		0.0126816
	0.00106167		0.243813		0.0640935		0.00869707
	0.00454413		0.000779286		0.114693		0.0187294
	0.0017452		0.0471461		0.0944602		0.0390348
	0.0815367		0.00915418		0.0209239		0.000826643
	0.0116484		0.0430975		0.06193		0.0223638
	0.0700359		0.0621178		0.107724		0.0277087
	0.0848784		0.0468594		0.104243		0.0161247
	0.051449		0.0528418		0.106777		0.0142131
	0.0190159		0.00673321		0.0896799		0.0744647
	0.000590058		0.0613319		0.0870227		0.0453324
	0.00791616		0.0587355		0.0169691		0.031526
	0.0199978		0.0857878		0.052364		0.0397892
	0.0258648		0.00122133		0.114877		0.0166506
	0.112172		0.0546663		0.159584		0.03459
	0.0170993		0.00303888		0.0734343		0.019235
	0.0200091		0.0841533		0.0750721		0.00235291
	0.0774686		0.00213929		0.135617		0.0223644
	0.00234126		0.0764567		0.0886323		0.00296845
	0.0242187		0.0487375		0.263664		0.0395197
	0.0204425		0.124974		0.0969068		0.0563503
	0.0741916		0.0146968		0.0398885		0.019526
	0.0198519		0.120137		0.126859		8.67125e-05
	0.0219929		0.0165855		0.00595455		0.000453201
	0.0230873		0.101209		0.0990313		0.0227544
	0.022699		0.0906577		0.00414424		0.0993739
	0.0180881		0.066535		0.155938		0.0777379
	0.0484146		0.0787456		0.00318034		0.0316655
	0.035875		0.0199562		0.107024		0.00135757
	0.00195507		0.12332		0.0400701		0.0167675
	0.0160526		0.0779106		0.195784		0.0203331
	0.0431577		0.184669		0.092246		0.000557208
	0.0262878		0.120302		0.0717841		0.00831294
	0.0662506		0.0919743		0.10484		0.00398459
	0.0201382		0.0205156		0.104722		0.0315478
	0.0478865		0.0120655		0.0140029		0.000735582
	0.00362387		0.0187358		0.0114494		0.0104065
	0.0487185		0.0047909		0.161108		0.0372176
	0.0191415		0.0580914		0.128205		0.00907423
	0.000861928		0.00413129		0.0609402
	0.0715875		0.0778236		0.0976958
	0.00112384		0.0213426		0.105835
	0.0534716		0.0193119		0.00400379
	0.0437235		0.112837		0.0671693
	0.0456335		0.174388		0.0710287
	0.0529259		0.0907133		0.0634705
	0.00778599		0.00984823		0.101981
	0.0190464		0.212022		0.140992
	0.0620177		0.148127		0.0308306
	0.0441856		0.0976252		0.0771178
	0.0449054		0.0529839		0.00628427
	0.113047		0.0482689		0.20684
	0.00606117		0.0267624		0.151921
	0.0190828		0.109827		0.120115
	0.0325751		0.120714		0.00694866
	0.000804733		0.0517148		0.0599378
	0.015097		0.107453		0.120968
	0.00426725		0.00268794		0.13816
	0.047022		0.0554586		0.0977371
	0.0252559		0.00257226		0.074776
	0.0111657		0.135555		0.0591331
	0.00726742		0.00111926		0.0968309
	0.00628208		0.000689728		0.164221
	0.0384326		0.0414231		0.102333
	0.0166765		0.220345		0.166078
	0.0187674		0.0630854		0.0418969
	0.0474677		0.214588		0.0401966
	0.0105597		0.0696976		0.094451
	0.0669313		0.0309121		0.109722
	0.0012243		0.264245		0.0563524
	0.00789587		0.0956864		0.13663
	0.0202394		0.0284629		0.138827
	0.0624832		0.0733415		0.0125316
	0.0248982		0.164032		0.105089
	0.00201394		0.00135922		0.0982035
	0.0506032		0.0102383		0.0266126
	0.0874459		0.192142		0.117702
	0.0726256		0.0731928		0.151212
	0.0316047		0.12061		0.0952258
	0.0310576		0.0394234		0.178617
	0.0110085		0.00136486		0.00431165
	0.0745222		0.0947696		0.0876416
	0.0276378		0.0329891		0.0522382
	0.0318028		0.0207369		0.122947
	0.0177322		0.0316711		0.00324197
	0.0939791		0.0349005		0.0769174
	0.0516164		0.00067484		0.0335149
	0.0524469		0.0474847		0.159848
	0.0509005		0.131008		0.103347
	0.0376772		0.170928		0.089051
	0.00439945		0.0219447		0.00489132
	0.00497173		0.00230996		0.0733906
	0.0100263		0.00189587		0.126117
	0.0618289		0.10973		0.125703
	0.0131748		0.0184516		0.0292029
	0.0240029		0.17828		0.0378648
	0.0237631		0.18054		0.0626599
	0.0216325		0.0405496		0.0955637
	0.00462336		0.107478		0.102856
	0.0480539		0.0224348		0.0286433
	0.0275387		0.107943		0.108216
	0.00948323		0.118923		0.128411
	0.122446		0.20383		0.10282
	0.0116039		0.087831		0.0870488
	0.0170575		0.0707692		0.0760848
	0.0392656		0.180142		0.0380886
	0.0180196		0.023187		0.0241912
	0.0540552		0.0522226		0.172986
	0.058601		0.136651		0.110121
	0.0521667		0.0699498		0.0117566
	0.0314163		0.0188829		0.0817941
	0.0197771		0.129348		0.0479409
	0.0239236		0.00917754		0.0341304
	0.0743046		0.0169484		0.155618
	0.00736659		0.0834681		0.0832539
	0.0571055		0.0587004		0.0659731
	0.0418181		0.139651		0.0570488
	0.0102632		0.000994737		0.0184282
	0.0522841		0.000629124		0.0906947
	0.0336741		0.0509836		0.0914024
	0.000891912		0.0260416		0.0620564
	0.0325193		0.0200091		0.181622
	0.0454004		0.166365		0.0016432
	0.0480856		0.109683		0.121684
	0.0251757		0.155276		0.0672141
	0.0476579		0.033261		0.0840302
	0.0126573		0.00726044		0.0964731
	0.00532959		0.133886		0.0330592
	0.0419456		0.052642		0.116281
	0.0223345		0.153737		0.000619696
	0.0309577		0.0361469		0.023396
	0.0513601		0.131231		0.0180321
	0.0620997		0.127231		0.127036
	0.076815		0.0137442		0.0887407
	0.0501102		0.0954023		0.019872
	0.0222752		0.0715399		0.0695599
	0.00273023		0.127241		0.00689879
	0.00385987		0.128067		0.0121507
	0.00880967		0.0607051		0.0771476
	0.0268785		0.127809		0.000609725
	0.0076099		0.207776		0.115216
	0.0737025		0.0272622		0.00373648
	0.0674256		0.0841546		0.0824748
	0.0641438		0.0829542		0.0739339
	0.0150418		0.0674185		0.00306029
	0.0254476		0.0841743		0.0134682
	0.00413866				0.0151283
	0.101802				0.0273689
	0.0121811				0.0532076
	0.0031446				0.0108054
	0.00811795				0.00251601
	0.0503823				0.176613
	0.0639775				0.103259
	0.00125698				0.152423
	0.0374231				0.000832929
	0.0593845				0.00326374
	0.0187457				0.033088
	0.0363709				0.0506641
	0.0315155				0.00783864
	0.0115914				0.0635836
	0.0249232				0.0130704
	0.12229				0.0875643
	0.0482598				0.112375
	0.00444631				0.086752
	0.0591379				0.0275665
	0.025238				0.0702724
	0.0230449				0.140431
	0.0260023				0.0912658
	0.088296				0.102561
	0.031146				0.0303985
	0.0329694				0.235457
	0.00510839				0.120709
	0.0726338				0.103154
	0.0142562				0.00459891
	0.0412366				0.0909853
	0.0467114				0.0195322
	0.0977684				0.0597652
	0.0622519				0.0251002
	0.0763284				0.0906226
	0.0179376				0.0011785
	0.0404474				0.106888
	0.0410598				0.145475
	0.0684732				0.0562041
	0.0749427				0.0906222
	0.00409813				0.0759925
	0.0270651				0.0929939
	0.0257602				0.138484
	0.0643752				0.10266
	0.0306364				0.0535149
	0.0661033				0.143261
	0.00457924				0.0770609
	0.0131867				0.123486
	0.00128562				0.12346
	0.0641421				0.114779
	0.0980205				0.0115903
	0.0447167				0.0944625
	0.0212406				0.11483
	0.0623331				0.150537
	0.00898643				0.137726
	0.0181791				0.127199
	0.0392224				0.197892
	0.0264172				0.117839
	0.0226086				0.0493345
	0.0281656				0.0884484
	0.000937579				0.015731
	0.0612986				0.0137327
	0.0449787				0.0932789
	0.00771515				0.116894
	0.00202108				0.0160288
	0.0754948				0.0545055
	0.0325166				0.00376222
	0.0791371				0.0161249
	0.0640656				0.111542
	0.0447432				0.0910539
	0.0233338				0.0836017
	0.01202				0.110672
	0.0150511				0.051667
	0.0242437				0.0954728
	0.0433536				0.0617349
	0.0315471				0.152145
	0.0665487				0.0763068
	0.00319818				0.140822
	0.00328245				0.16234
	0.0915617				0.0764295
	0.0299506				0.000621753
	0.0309837				0.141497
	0.0155658				0.0143111
	0.0190272				0.0991641
	0.0359836				0.000554388
	0.0618478				0.108232
	0.0243047				0.0894584
	0.0278803				0.0818826
	0.0282065				0.0157878
	0.0565607				0.00945889
	0.00741664				0.0862348
	0.0005322				0.0726768
	0.0412227				0.0116568
	0.00694996				0.0624313
	0.000917355				0.0813472
	0.0944177				0.0973923
	0.0122384				0.109522
	0.00833835				0.108477
	0.00437207				0.133357
	0.0453069
	0.0321066
	0.0534961
	0.0185768
	0.0209055
	0.0213592
	0.0694854
	0.0405586
	0.000543911
	0.013194
	0.0837359
	0.0478206
	0.0112026
	0.0063115
	0.0583149
	0.00749932
	0.0479282
	0.0216566
	0.00417695
	0.00953033
	0.0357148
	0.00275307
	0.00120162
	0.0565672
	0.0479111
	0.0627778
	0.0247513
	0.00155374
	0.143723
	0.00410176
	0.0300764
	0.0330917
	0.00873498
	0.0970642
	0.00942515
	0.0569801
	0.0236295
	0.105013
	0.000988774
	0.0466322
	0.0664883
	0.00393317
	0.000588648
	0.0118105
	0.0728386
	0.0539309
	0.00523561
	0.051765
	0.0180467
	0.0659555
	0.0574578
	0.00208777
	0.0334079
	0.0902152
	0.0623465
	0.110141
	0.00942523
	0.00312495
	0.00073594
	0.00461774
	0.210619
	0.0268121
	0.0891499
	0.0210393
	0.0762836
	0.0576259
	0.018074
	0.0310923
	0.0869977
	0.0931728
	0.00105738
	0.0239606
	0.0179999
	0.0179549
	0.0780297
	0.00644967
	0.00357003
	0.0415952
	0.0012102
	0.00650639
	0.0419824
	0.0200747
	0.00288655
	0.0361696
	0.00563656
	0.0587277
	0.0138279
	0.0226374
	0.0238319
	0.0840137
	0.0019476
	0.037914
	0.00876289
	0.0121559
	0.0219676
	0.0612738
	0.0195907
	0.0559443
	0.0152012
	0.00401235
	0.0156861
	0.0405813
	0.0131466
	0.0652387
	0.0737042
	0.0207112
	0.0074155
	0.0307236
	0.00374684
	0.00822808
	0.00305979
	0.0683276
	0.0213622
	0.00463233
	0.0144414
	0.0230344
	0.040904
	0.0123849
	0.0490807
	0.0377436
	0.114469
	0.0149246
	0.0692723
	0.00759775
	0.011019
	0.0104689
	0.0402326
	0.00412534
	0.0964842
	0.0324609
	0.0119822
	0.00504185
	0.0272702
	0.017431
	0.00337312
	0.0375175
	0.00114909
	0.00143209
	0.015322
	0.0265798
	0.0348154
	0.00292194
	0.0373901
	0.0703739
	0.11671
	0.010141
	0.0309151
	0.00642343
	0.0202226
	0.0273591
	0.0125696
	0.119688
	0.00438221
	0.0463207
	0.0498743
	0.0114701
	0.0721057
	0.00822168
	0.0204079
	0.00901711
	0.0793818
	0.0314039
	0.0109665
	0.00296193
	0.0367328
	0.032712
	0.00115149
	0.0385633
	0.0184457
	0.120727
	0.026437
	0.0514411
	0.0458732
	0.0163064
	0.0357751
	0.0399321
	0.00788729
	0.0757288
	0.0142809
	0.0109991
	0.023415
	0.0333192
	0.0104898
	0.110113
	0.000721908
	0.00235268
	0.00496763
	0.00998221
	0.0393499
	0.00489104
	0.0522906
	0.0947376
	0.0143052
	0.0872201
	0.00401869
	0.0644055
	0.00140557
	0.0258775
	0.0145077
	0.0252566
	0.0452994
	0.00259846
	0.0270954
	0.0224458
	0.0219894
	0.0675116
	0.0766102
	0.0204534
	0.0441392
	0.0536517
	0.00491369
	0.0296066
	0.0455112
	0.0581461
	0.0192218
	0.0166777
	0.00466862
	0.0227837
	0.0234758
	0.0234176
	0.00297275
	0.0656272
	0.00134336
	0.0240442
	0.00912852
	0.0695287
	0.00297877
	0.0240892
	0.0191054
	0.0449473
	0.0297558
	0.0617724
	0.0561732
	0.0720845
	0.0562945
	0.00765161
	0.0136197
	0.0385325
	0.0106955
	0.0242232
	0.0113571
	0.0623403
	0.041108
	0.0205079
	0.127026
	0.00379796
	0.0448884
	0.00326718
	0.00828554
	0.0118553
	0.0563307
	0.023251
	0.0533935
	0.0534793
	0.00792817
	0.0333984
	0.186368
	0.00696417
	0.0177297
	0.069151
	0.000672254
	0.0611944
	0.102773
	0.00161037
	0.0795109
	0.00117286
	0.04875
	0.0311862
	0.00951526
	0.0376135
	0.00367858
	0.0557478
	0.0501527
	0.00264472
	0.025453
	0.0453211
	0.0272673
	0.0390689
	0.00181379
	0.000795665
	0.038753
	0.0346391
	0.127361
	0.0335943
	0.0370255
	0.0727434
	0.0896604
	0.0337039
	0.0127925
	0.0262627
	0.0363339
	0.0685892
	0.00209089
	0.0133773
	0.0375528
	0.0554869
	0.00682149
	0.00249021
	0.0016256
	0.00064462
	0.0124277
	0.0528018
	0.0344638
	0.0295957
	0.00465958
	0.0667517
	0.0730956
	0.0775992
	0.0296342
	0.0187152
	0.0468459
	0.0018042
	0.00555014
	0.0840405
	0.0320172
	0.00225743
	0.040314
	0.00138846
	0.0621224
	0.0928113
	0.0212049
	0.0561597
	0.0242158
	0.0135025
	0.00134345
	0.0588584
	0.0202185
	0.0153005
	0.048692
	0.0332237
	0.134742
	0.0491075
	0.0057891
	0.0212055
	0.0237079
	0.00136557
	0.0140397
	0.0267416
	0.0127357
	0.018701
	0.00425469
	0.0332302
	0.00679833
	0.0856981
	0.0405031
	0.000939792
	0.00191387
	0.0209641
	0.0793489
	0.0180874
	0.0389568
	0.0516688
	0.0229081
	0.0519931
	0.0854759
	0.0419447
	0.0480791
	0.0834198
	0.0574391
	0.0341665
	0.0137821
	0.0774351
	0.0880786
	0.0923396
	0.0337485
	0.10327
	0.0075819
	0.00183209
	0.00592651
	0.0250323
	0.0554138
	0.00562019
	0.003708
	0.00119434
	0.00740573
	0.0726941
	0.145829
	0.020443
	0.0154695
	0.0470885
	0.0603018
	0.029928
	0.0444381
	0.00460967
	0.0531735
	0.0353381
	0.00968311
	0.00739432
	0.00445388
	0.0405161
	0.039612
	0.0239277
	0.0370636
	0.0101825
	0.00305036
	0.00280259
	0.0527543
	0.0820147
	0.0353284
	0.0111138
	0.0278695
	0.0223441
	0.0130974
	0.0028221
	0.0217976
	0.0272731
	0.0384618
	0.0226348
	0.00863704
	0.0224494
	0.0278086
	0.0823836
	0.0170395
	0.00453838
	0.0150426
	0.00929884
	0.0149689
	0.0170399
	0.0236311
	0.0550011
	0.0120215
	0.122005
	0.037495
	0.0905085
	0.0583077
	0.0222559
	0.0102274
	0.0375519
	0.00964124
	0.00385323
	0.0413837
	0.011455
	0.00652693
	0.013231
	0.00242087
	0.0255475
	0.0153965
	0.0370643
	0.00798279
	0.0387626
	0.0422956
	0.0021819
	0.0068653
	0.00953981
	0.00743078
	0.0359572
	0.0204616
	0.00157787
	0.00546082
	0.00183718
	0.082568
	0.050944
	0.036497
	0.00907149
	0.00203989
	0.00436259
	0.00053358
	0.00592106
	0.00245865
	0.0459287
	0.00784236
	0.0436943
	0.00832336
	0.000620657
	0.00591446
	0.0398352
	0.0174845
	0.0403077
	0.000544825
	0.0284362
	0.0373194
	0.0030586
	0.0243809
	0.0107333
	0.00115415
	0.000539599
	0.0117108
	0.00828843
	0.00354301
	0.00404545
	0.0771382
	0.00957851
	0.0155527
	0.000626256
	0.0429316
	0.0106995
	0.0155739
	0.0139203
	0.00808647
	0.0715207
	0.0935122
	0.0392104
	0.0118957
	0.0399905
	0.00449901
	0.00832598
	0.0441491
	0.0309169
	0.0445261
	0.0550092
	0.0208268
	0.0227546
	0.0105454
	0.0273006
	0.0253179
	0.029245
	0.00888114
	0.0579949
	0.00113835
	0.0134773
	0.042736
	0.0474171
	0.0340914
	0.00116537
	0.00802411
	0.0183885
	0.0289284
	0.0270131
	0.0736015
	0.000768384
	0.006265
	0.0180718
	0.0183945
	0.0391391
	0.0284046
	0.00748022
	0.0280976
	0.000558005
	0.0132281
	0.00357162
	0.040284
	0.00498203
	0.0257782
	0.0113673
	0.0495918
	0.0356476
	0.0120886
	0.0132887
	0.0542334
	0.0609824
	0.00443405
	0.0318603
	0.00247216
	0.00130347
	0.0177091
	0.0661322
	0.0223235
	0.0133054
	0.015818
	0.00613805
	0.00251757
	0.00497319
	0.00240193
	0.0374814
	0.00357453
	0.0440657
	0.0577087
	0.0202501
	0.0129499
	0.00524808
[truncated: 861 more rows]

## Sheet: Sheet1 (2)
lame		filo		edge
D	alpha	D	alpha	D	alpha			Dmle	Median	0.25	0.75
0.0399661	0.282485	0.046421	0.739543	0.01116	0.433135			edge	0.00991668	0.00146186	0.0319111
0.00565939	0.252124	0.0914959	1.26388	5.28988e-05	0.177944			filo	0.0423372	0.0199947	0.056417
0.0322111	0.921132	0.0427528	1.04776	0.000139979	0.578811			lame	0.0353042	0.0141198	0.0793918
0.000243016	0.131208	0.0406577	0.911239	0.003985	0.671014
0.00814733	0.336543	0.0239375	0.661507	0.00975673	0.509476			alpha	Median	0.25	0.75
0.0979089	0.975935	0.056437	0.702344	0.0114346	1.3226			edge	0.509851	0.247942	0.868203
0.165727	1.4737	0.174595	1.43182	0.0356736	1.33803			filo	0.728062	0.528351	0.966118
0.00595317	0.529344	0.0804262	0.734168	9.83759e-05	0.00373362			lame	0.753715	0.446753	1.00985
0.0268645	0.616659	0.0494331	0.629063	0.0402384	0.979858
0.018248	1.2805	0.0690217	0.719006	0.00404101	1.06136
0.0721202	1.44591	0.0188087	0.7023	0.000159923	0.109098
0.00576397	0.48586	0.0438973	0.75491	0.0467845	0.537789
0.0566455	0.480573	0.0582051	0.728893	0.112608	0.923538
0.010001	0.561061	0.0519571	0.214745	0.0163422	0.463789
0.0298493	0.73625	0.0455933	0.568568	0.0314778	0.802745
7.89681e-05	0.0007008	0.12813	1.20827	0.000308307	0.145915
0.145768	1.1479	0.092699	0.942573	0.00567748	0.274718
0.0813892	0.758086	0.0626415	0.736293	0.000291113	0.246813
0.0235772	0.566212	0.16029	1.49851	0.00177324	0.748039
0.0664015	1.44705	0.0530484	0.82858	0.00991884	0.736623
0.0845538	0.712083	0.0720938	0.856766	0.0750461	0.602853
0.081585	0.897069	0.248088	0.698403	7.98202e-05	0.0504357
0.0364302	1.00862	0.0287682	1.40311	0.1637	0.894598
0.110809	1.13745	0.0271297	0.781795	0.0174714	0.343746
0.183001	1.18238	0.0702275	0.500339	0.00613953	1.28951
0.116398	1.18409	0.00929309	0.223708	0.0459998	0.769042
0.0300194	1.12778	0.00520595	0.378486	0.000979451	0.204427
0.36047	1.21711	0.0237507	0.574025	0.0323444	0.819416
0.208791	1.96785	0.0576601	1.04304	0.0124472	0.23649
0.0380667	0.895	0.00197954	0.189878	0.000848566	0.308428
0.0747291	0.994708	0.0471241	0.524039	0.00408926	0.865648
0.137675	0.896779	0.0524338	1.00075	0.0210589	0.500968
0.0270059	0.36458	0.016193	0.449031	0.0041521	0.523485
0.0768505	0.772544	0.0136146	0.177628	0.0135245	0.193726
0.0832078	1.12609	0.0445253	0.877605	0.0166527	0.551348
0.0307161	1.09674	0.000794247	0.227535	0.00991668	0.313879
0.113936	0.933936	0.0405677	0.656507	0.00937801	1.06082
0.0255892	1.26857	0.0236202	0.817255	0.0101207	0.244428
0.00374513	0.351123	0.056357	0.727231	0.0500097	0.884857
0.23096	1.14747	0.0122905	0.666318	0.0108016	0.249478
0.046004	0.8934	0.0590069	0.673774	0.017925	0.984785
0.0285241	0.992687	0.00899048	0.379591	0.0166641	0.150313
0.0806504	0.529188	0.0173009	0.240994	0.0529624	1.21007
0.0509635	0.523894	0.0419216	0.622299	0.029869	0.367745
0.0549382	0.935859	0.0462688	1.21157	0.00765396	0.218775
0.0133904	0.459661	0.0261566	0.511005	0.0642222	0.544798
0.0218779	0.36053	0.160808	0.458941	8.19585e-05	0.36418
0.000501882	0.16095	0.00434041	0.0508325	0.043083	0.898485
0.0920919	0.706893	0.0407977	0.800543	0.00145963	0.331524
0.0521664	0.567866	0.0445701	0.99348	0.0076553	0.356006
0.0360587	0.266668	0.0209912	0.551401	0.00146408	0.201468
0.0498864	0.834884	0.00372008	0.0825556	0.00048015	0.910382
0.0430142	0.511029	0.00219806	0.0134827	0.000715098	1.05139
0.0300215	0.668511	0.0330293	0.973966	0.0472716	0.582026
0.00890624	0.575885	0.0114844	0.858507	0.000913849	0.0887487
0.0388984	0.592415	0.0359248	0.923483	0.000115386	0.152765
0.00389899	0.937698	0.0102802	0.495604	0.0392194	0.513392
0.0165192	0.420319	0.0104072	0.541287	0.00714564	0.746112
0.0479135	0.500536	0.0986342	1.37106	9.82455e-05	0.166275
0.0992661	0.734269	0.0196625	0.875583	0.0218193	0.249072
0.00168753	0.1479	0.028334	1.32379	0.00462869	0.821129
0.111568	0.892693	0.0287829	1.08103	0.0342751	1.1853
0.0187792	0.644731	0.0437142	0.988638	0.112655	1.09454
0.171608	0.951382	0.0218175	0.583608	0.00160913	0.826097
0.0650425	0.601136	0.0537463	1.05969	0.00395461	0.879901
0.0159857	0.463945	0.043843	0.980374	0.0367786	0.744995
0.00578737	0.369116			0.00265335	0.387766
0.0469639	1.39861			0.0129796	0.362456
0.138009	1.12336			0.0798225	0.509851
0.0726225	0.607537			0.0170417	0.870757
0.0238438	0.476207			0.00114844	0.398942
0.0217517	0.546059			0.0014011	0.138249
0.10778	0.946951			0.0104092	1.69064
0.0359725	0.826315			0.000112479	0.0602987
0.00883392	0.394336			0.0332425	0.471424
0.00676244	0.369212			0.00153106	0.118828
0.149309	0.908326			0.0504547	0.915394
0.193646	1.27082			0.000940683	0.298501
0.174545	0.926809			0.00901764	0.170286
0.0261518	1.1161
0.00947157	0.136172
0.0577312	0.705286
0.0107728	1.59716
0.0225334	0.438874
0.0291031	0.565081
0.0169804	0.761039
0.12471	1.14811
0.069782	0.727391
0.0163712	0.328972
0.022296	0.764509
0.0684522	0.794911
0.0267741	0.709423
0.00491853	0.250053
0.00136956	0.133308
0.101851	0.891935
0.0284807	0.874151
0.0397536	0.631726
0.0109538	0.141998
8.67972e-05	0.317969
0.0528873	0.886606
0.0497533	0.71925
0.00654967	0.513202
0.0932348	0.942571
0.145997	0.693585
0.109347	0.759307
0.0308162	1.11576
0.000459346	0.103032
0.000209163	0.286674
0.0184477	0.362891
0.0833185	1.30457
0.0907044	0.523046
0.0501763	1.04393
0.0062496	0.217964
0.026164	0.830214
0.115466	1.20216
0.00815273	0.190299
0.00510596	0.0312881
0.00186088	0.349339
0.0425072	0.805878
5.60003e-05	0.342491
0.0217527	0.535166
0.00147948	1.09423
0.00468952	0.362681
0.0178472	0.887915
0.00191906	0.0960439
0.0843687	0.932967
0.0310724	0.583405
0.00272575	1.32555
0.0201514	1.91015
0.0294713	1.31468
0.132509	1.04569
0.0250516	1.10208
0.0467728	0.418699
0.0242884	0.980325
0.00218564	0.00862856
0.0195599	0.814588
0.0140682	1.26633
0.0118959	0.798499
0.000658137	0.167762
0.0116379	0.419917
0.0548172	1.01237
0.0145773	0.183738
0.0273134	0.901858
0.0524025	0.573002
0.110748	0.889211
0.117677	0.992526
0.0683339	0.950512
0.0134073	0.890141
0.0424809	0.539307
0.000340347	1.66639
0.0791768	1.06718
0.0311146	0.772788
0.0335188	0.496455
0.0217217	0.405576
0.0367349	1.24332
0.0536515	0.99979
0.00127671	1.3972
0.104716	0.903224
0.0455725	1.2731
0.0786775	0.984497
0.025869	0.898569
0.0183914	0.312524
0.0166143	0.255371
0.0426986	0.968034
0.109581	1.21383
0.0355062	0.47296
0.0557787	0.707631
0.0103163	0.361741
0.0466134	1.03294
0.0175583	0.479036
0.0529508	1.03078
0.0351022	0.749344
0.16857	1.36833
0.0175078	0.437497
0.0900623	1.25565
0.0110762	0.376798
0.00987161	1.23685
0.0305637	1.33899
0.0454268	0.622394
0.0226968	0.982441
0.0359075	1.01721
0.0276216	1.14265
0.0777658	0.83433
0.0562309	0.69285
0.101966	0.628926
0.00323983	0.410492
0.0293905	0.959688
0.0563546	1.0755
0.00391322	0.989788
0.0756432	0.821341
0.00880685	0.140824
0.0350298	0.366002
0.00994172	0.18463
0.026368	0.423779
0.0242903	0.213861
0.15808	0.67119
0.112514	0.71809
0.0978928	0.669255
0.0100148	0.285138
0.0317013	0.699448
0.0164745	0.262009
0.0030412	0.426519
0.0794635	1.68157
0.10531	1.26238
0.0200335	0.27978
0.0549595	0.741255
0.0525814	1.03162
0.0400226	0.718134
0.088124	1.06906
0.00375385	0.269108
0.00630811	0.246768
0.0063965	0.416891
0.00496354	0.427266
0.0742086	0.883771
0.0025288	0.0777037
0.0160793	0.45338
0.0691574	0.967175
0.00769054	1.20145
0.0179719	0.998063
0.0414993	1.41226
0.0167475	0.559977
0.00577224	0.537833
0.0457291	0.767377
0.0872766	0.591659
0.0268505	0.830814
0.00501716	0.168909
0.0136841	0.834216
0.101433	1.32495
0.0643958	1.02975
0.0629997	1.10613
0.0717505	0.478794
0.0253275	0.359438
0.00505272	0.285291
0.0764553	0.955986
0.0300064	0.719125
0.0367958	1.08487
0.0142744	0.525662
0.146138	0.997321
0.0129179	0.560314
0.0065758	0.638758
0.127924	0.138994
0.0892629	0.879189
0.000576064	0.0898136
0.000137714	0.00159534
0.000162924	0.315515
0.0509155	0.512129
0.0459783	1.15955
0.000678955	0.0481999
0.0890005	0.97647
0.0200343	1.54132
0.0388088	1.01026
0.0499847	0.759368
0.118062	1.20485
0.220768	0.690226
0.135252	0.629922
0.0293884	0.479893
0.116521	0.444544
0.302594	1.37065
0.135291	1.54556
0.0550696	1.20912
0.00319964	0.204467
0.168065	0.799359
0.121529	0.907808
0.113276	1.14087
0.0810178	1.16074
0.0307161	0.784751
0.111773	0.708826
0.184052	0.669095
0.256745	1.14172
0.0887791	0.968114
