# Supplementary material for: Quantum dots reveal heterogeneous membrane diffusivity and dynamic surface density polarization of dopamine transporter
Source: PLoS One. 2019 Nov 21;14(11):e0225339. doi: 10.1371/journal.pone.0225339 (PMC6872175; doi:10.1371/journal.pone.0225339)
Supplement: S2 Dataset — (XLSX) [file pone.0225339.s002.xlsx]

## Sheet: HEK293T DAT Mutant Dmle
IDT444		biotin-anti-HA-Fab
WT	R60A	WT	R60A	W63A
0.00151605	0.0109367	0.0112652	0.046001	0.0284741
0.049393	0.00984915	0.0532772	0.0303728	0.0383726
0.0105985	0.00573777	0.00609081	0.0494163	0.0305624																MLE Diffusion Coefficient (µm2/s)
0.0090193	0.0142693	0.0285812	0.0185416	0.026703																Cell	Median	25%	75%	Tracks	ANOVA2
0.0137978	0.0222534	0.0620761	0.0560679	0.0319918																WT	0.027	0.011	0.051	2861	----
0.0150832	0.0351456	0.0281242	0.0649324	0.0403606				Mean	0.0346352	0.0432308	0.0358632	0.0509759	0.0467149							R60A	0.037	0.019	0.061	1480	<0.0001
0.00189847	0.00559578	0.0158587	0.0460636	0.0399938				Standard Error	0.692092	0.41582	0.23	0.143985	0.169535							WT	0.027	0.014	0.052	699	N.S.
0.053413	0.0222163	0.0444371	0.0417971	0.00364587																R60A	0.046	0.03	0.066	445	<0.0001
0.000547338	0.000771745	0.054481	0.04486	0.00722284				Minimum	0.000503588	0.000540559	0.000567892	0.000585972	0.000523789							W63A	0.04	0.022	0.065	533	<0.0001
0.0921483	0.018883	0.0251178	0.0383974	0.0239				Q1	0.0111124	0.0188138	0.0142905	0.0304065	0.0217903
0.00394631	0.0597319	0.0321218	0.0563498	0.0506666				Median	0.0267756	0.037325	0.0267804	0.0463395	0.039981
0.0696149	0.0173124	0.0354379	0.0319808	0.0163221				Q3	0.0509485	0.0612032	0.0516728	0.0660771	0.0644931
0.0185048	0.0216157	0.0377997	0.078133	0.00156098				Maximum	0.270913	0.17498	0.167713	0.184667	0.180504
0.0203845	0.00445313	0.0501568	0.0324928	0.0493097
0.0339003	0.0517861	0.0397766	0.0206463	0.0314676				Q1-Minimum	0.0106088	0.0182733	0.0137227	0.0298205	0.0212665
0.00245102	0.0558956	0.0334567	0.0270417	0.0216115				Q1	0.0111124	0.0188138	0.0142905	0.0304065	0.0217903
0.0603423	0.0773513	0.0370346	0.0278099	0.0222715				Median-Q1	0.0156632	0.0185112	0.0124898	0.015933	0.0181907
0.0258431	0.0458855	0.0177096	0.0276347	0.00968548				Q3-Median	0.0241729	0.0238782	0.0248925	0.0197376	0.0245122
0.0413527	0.0224663	0.0351623	0.059748	0.0691064				Maximum-Q3	0.219965	0.113776	0.11604	0.11859	0.11601
0.0486735	0.0243228	0.0252752	0.048832	0.0211885
0.0530404	0.0311423	0.00897778	0.0324073	0.0774333
0.00299577	0.0537891	0.0817575	0.0485425	0.0229789
0.0335185	0.0400968	0.0160479	0.0221084	0.0054826				WT
0.0518395	0.0031338	0.0227427	0.0581789	0.0287954				R60A
0.00870126	0.0159576	0.00809905	0.0471049	0.00977835				WT
0.00567872	0.0323032	0.00269189	0.0396363	0.135345				R60A
0.0480266	0.0183258	0.0143537	0.0223784	0.0799911				W63A
0.0738363	0.0220186	0.0319882	0.0568952	0.00698916
0.0152927	0.0361282	0.0187467	0.00487913	0.0454864
0.0108281	0.0334081	0.00755338	0.0479791	0.0617451
0.00354163	0.0356516	0.0316086	0.0170447	0.0642725
0.00619155	0.0766329	0.0206063	0.0193157	0.0284002
0.0737344	0.0353206	0.0186691	0.0368467	0.101511
0.0239145	0.00205133	0.00707664	0.0521862	0.0621104
0.0158441	0.0323456	0.0110134	0.0873253	0.0692
0.0492939	0.0031266	0.0206847	0.126238	0.0354634
0.00751909	0.0456475	0.0219232	0.0346066	0.0218875
0.0330545	0.0756075	0.00634621	0.0625367	0.024476
0.0101616	0.0248009	0.00538546	0.0482923	0.039315
0.0165084	0.0182956	0.019346	0.11376	0.00225194
0.00708189	0.068999	0.0157184	0.0408215	0.0527675
0.0178304	0.0277687	0.00190761	0.025484	0.0495658
0.00725678	0.0804198	0.00335457	0.057869	0.061446
0.0470161	0.000828579	0.00829852	0.0538869	0.0148309
0.0222885	0.0432311	0.017616	0.0212703	0.039048
0.00423804	0.00274084	0.0168503	0.0506031	0.042264
0.00516008	0.0330918	0.00971905	0.0758749	0.000578491
0.0113754	0.00751697	0.023608	0.0582528	0.0198438
0.00193915	0.058917	0.0105029	0.160838	0.0383705
0.000707843	0.0596783	0.0381609	0.0400498	0.0809091
0.0272538	0.0356656	0.0179503	0.0313884	0.00810166
0.029826	0.0508638	0.00341305	0.0379421	0.0547012
0.00061652	0.0105571	0.0233057	0.0270408	0.0269814
0.00668371	0.0222575	0.026729	0.0413908	0.0456934
0.00969313	0.0299911	0.0334718	0.0481866	0.0693351
0.045613	0.0239804	0.0196475	0.0854779	0.0528835
0.0257222	0.119343	0.00303316	0.0534694	0.0178722
0.0245419	0.049145	0.0515772	0.0626257	0.0693242
0.00140335	0.028107	0.0419902	0.0387758	0.0515753
0.00762492	0.0674272	0.00772889	0.0498889	0.0203588
0.0605939	0.0347947	0.0155861	0.0573042	0.101778
0.00544288	0.0103016	0.0671647	0.0755511	0.0426224
0.00135012	0.0414418	0.000741927	0.141271	0.0215995
0.0392553	0.0727263	0.00935209	0.0542255	0.0514476
0.0197411	0.00899711	0.0179053	0.00972901	0.0784514
0.0586059	0.0154038	0.0332149	0.0309028	0.0199881
0.000622958	0.081227	0.00387241	0.0313568	0.0581723
0.0136107	0.00258513	0.00604913	0.0576097	0.0729756
0.00623107	0.112743	0.0121229	0.063016	0.098956
0.00369111	0.0329066	0.0179385	0.0441009	0.057149
0.00572576	0.0691261	0.0155584	0.031012	0.060027
0.0618658	0.0429153	0.0226392	0.037168	0.000558881
0.0592806	0.0134631	0.0146803	0.0313021	0.0510816
0.00902753	0.035669	0.0193783	0.0310923	0.0278527
0.00906911	0.0122296	0.0389029	0.0637556	0.04301
0.0231283	0.0493641	0.00920728	0.0616122	0.0432966
0.00103779	0.0834946	0.0263307	0.0535172	0.0291374
0.00477307	0.0760359	0.0193361	0.0252807	0.059581
0.00484783	0.039516	0.0169081	0.026689	0.0837425
0.0924083	0.0203001	0.000811794	0.0429659	0.0425187
0.0152187	0.169429	0.0565205	0.00561133	0.120216
0.00107947	0.0329467	0.0206839	0.0820682	0.132542
0.00084728	0.0023819	0.00639569	0.078544	0.0942309
0.0364931	0.0375983	0.00368737	0.036271	0.0452701
0.0285789	0.0147582	0.0167327	0.0399644	0.0275036
0.00115955	0.0034868	0.0105821	0.0818151	0.00817181
0.00064168	0.0771955	0.0807292	0.0644764	0.0569392
0.00678526	0.00508745	0.0372087	0.064916	0.0537625
0.0616125	0.0264075	0.0267804	0.0614161	0.0748917
0.00126297	0.0366454	0.0126581	0.0557917	0.0209219
0.00198775	0.0621169	0.00628617	0.062793	0.0119692
0.0107251	0.0934192	0.0328898	0.0249951	0.00308057
0.0606011	0.000588454	0.0226889	0.0542844	0.00684586
0.00726421	0.0497979	0.00326955	0.0479799	0.0505917
0.0520385	0.0324344	0.00779296	0.0773461	0.0140216
0.0471695	0.0235345	0.0144115	0.0260955	0.0547563
0.00168104	0.0189074	0.0195965	0.0412337	0.0215619
0.00242212	0.0542357	0.0221688	0.0235692	0.100031
0.0354013	0.0312753	0.0269183	0.0572208	0.0700261
0.0101207	0.0611276	0.0637922	0.0631073	0.106629
0.0277434	0.0377381	0.0109315	0.0369259	0.0107053
0.015612	0.0603038	0.0089993	0.00613082	0.0929576
0.0130962	0.00853119	0.0138511	0.119033	0.00459151
0.0349838	0.0817773	0.0233077	0.0456766	0.036322
0.00328216	0.0165492	0.0204734	0.0796276	0.0638411
0.0536665	0.0318788	0.0181919	0.0840388	0.00908631
0.000686993	0.0374053	0.0571074	0.0386307	0.0234697
0.000642391	0.0179226	0.00666557	0.026558	0.0348408
0.0624225	0.0657861	0.0519708	0.0822956	0.0599555
0.0207349	0.0250606	0.01985	0.04052	0.0249211
0.0110776	0.0356564	0.062943	0.00590819	0.0475467
0.00193174	0.0717258	0.00162773	0.000585972	0.124136
0.00155292	0.0101389	0.00971833	0.00132752	0.0581777
0.0542313	0.0784046	0.0768245	0.0487638	0.0950327
0.0334104	0.0703421	0.0739415	0.0358704	0.0573867
0.00087034	0.151598	0.0146193	0.0347139	0.122175
0.0175741	0.0612314	0.00677256	0.0564907	0.0384551
0.000521529	0.0569208	0.0295078	0.00480191	0.00473483
0.000604459	0.0271192	0.0112955	0.0497865	0.100391
0.0174387	0.00370246	0.0115231	0.184667	0.0527754
0.000550848	0.0274196	0.0586656	0.0991616	0.0477452
0.000888146	0.0385825	0.0370014	0.140366	0.101109
0.00222124	0.0427752	0.0168708	0.0276581	0.0435747
0.0277932	0.122558	0.107404	0.0053174	0.0528191
0.00135668	0.00643753	0.0581006	0.00309545	0.106092
0.00659223	0.0336145	0.0774421	0.0608684	0.039981
0.00967883	0.000863373	0.0213447	0.0861583	0.0354017
0.00485364	0.0293032	0.0128152	0.0715444	0.0561374
0.03726	0.0395041	0.00697223	0.0752101	0.0421366
0.0912366	0.0417013	0.00412052	0.0566006	0.0366917
0.0167819	0.0271266	0.0215279	0.0311635	0.0853747
0.0409825	0.00384583	0.0516808	0.0336913	0.0233792
0.0208612	0.0291418	0.0471638	0.011614	0.0618811
0.0216159	0.0702128	0.0123954	0.0304065	0.0134641
0.00474281	0.0459053	0.0455264	0.0228875	0.0437485
0.0431861	0.030529	0.0569774	0.0166153	0.0044054
0.0353895	0.00229515	0.0495228	0.063359	0.0858396
0.0218164	0.0128865	0.0213945	0.0479963	0.174939
0.0305647	0.0662612	0.0190018	0.100922	0.0789047
0.0352791	0.0531952	0.059794	0.0337548	0.180504
0.0234791	0.0211917	0.0209932	0.0593137	0.0772522
0.0421798	0.0500025	0.0654039	0.0970649	0.126584
0.00383866	0.0145307	0.0831834	0.0475094	0.112673
0.0198071	0.0227291	0.0161625	0.0528333	0.151902
0.00873317	0.115659	0.0157581	0.0791031	0.0220029
0.0197036	0.103566	0.0233624	0.0881213	0.0197866
0.0369061	0.0090434	0.0218465	0.0346322	0.00285055
0.0087253	0.0512985	0.0122562	0.0137795	0.0537248
0.0293076	0.0335088	0.0169663	0.0619789	0.0123228
0.003383	0.0260711	0.00457812	0.0960559	0.0544164
0.0137398	0.0822063	0.0248995	0.0978481	0.0538478
0.0337711	0.00247743	0.0420173	0.101882	0.0374429
0.0173504	0.0284146	0.0260575	0.0412606	0.0433653
0.0024989	0.0152104	0.0631124	0.0581291	0.0401105
0.0307946	0.0422222	0.0418689	0.0650312	0.0305896
0.000555748	0.00803207	0.00234354	0.00803688	0.0371407
0.0546656	0.0442454	0.017069	0.123083	0.00227893
0.0330981	0.0876572	0.0342367	0.0698239	0.0976009
0.0290159	0.000763455	0.011726	0.0697817	0.0365317
0.0283188	0.00352152	0.0240216	0.109767	0.106733
0.0284211	0.0526927	0.0211299	0.0469428	0.0385666
0.0322282	0.00407035	0.0190173	0.0672913	0.0359461
0.00974585	0.00382184	0.068432	0.163764	0.0296763
0.00530045	0.0018528	0.00676327	0.0575934	0.00810843
0.0206829	0.0187827	0.0265622	0.034264	0.000598477
0.00643113	0.0395462	0.0157734	0.0475037	0.00441185
0.00074669	0.0532205	0.00802814	0.0413	0.00903852
0.0134402	0.00905747	0.00683253	0.0388351	0.0368696
0.00429842	0.0632733	0.0960593	0.130395	0.10658
0.00259424	0.0618867	0.0210287	0.0536917	0.00185258
0.0132045	0.0412469	0.0606581	0.00351097	0.0326928
0.00436192	0.0767916	0.0414989	0.051426	0.0114212
0.0165705	0.0226367	0.0152859	0.0882147	0.0116312
0.00343672	0.00475521	0.0298877	0.0441338	0.0247737
0.00145291	0.00360625	0.0117397	0.098756	0.0699058
0.00654358	0.000540559	0.00825471	0.118665	0.0231679
0.0323281	0.042715	0.105319	0.0517773	0.036588
0.0174784	0.0387524	0.038401	0.0195785	0.0413181
0.00921216	0.011033	0.0256185	0.00289708	0.0824591
0.00480515	0.0203397	0.0216442	0.0969318	0.00910625
0.0105726	0.0729957	0.0111653	0.0408595	0.00618307
0.0241468	0.110041	0.0527975	0.0438065	0.0502328
0.0321968	0.0270135	0.0407324	0.0110979	0.000523789
0.0104051	0.0540272	0.0324911	0.071909	0.0736445
0.00407553	0.0132667	0.0540416	0.087119	0.0580189
0.0387264	0.0587323	0.0415744	0.0557962	0.0052296
0.020534	0.0559146	0.0630429	0.0114838	0.124211
0.0894105	0.0129931	0.0189443	0.1236	0.0380327
0.0111124	0.0338801	0.0163827	0.041276	0.0443734
0.0052133	0.05735	0.0363437	0.00811795	0.120516
0.006897	0.0785889	0.0109864	0.00891665	0.0653692
0.0184008	0.0270985	0.0634884	0.00584696	0.0552986
0.0509377	0.0577785	0.00897024	0.0065678	0.0790837
0.012398	0.0602666	0.0759672	0.0488438	0.064684
0.101948	0.0531724	0.0333912	0.0545696	0.0802964
0.102877	0.016938	0.0206689	0.0258421	0.080894
0.100801	0.0201283	0.0445543	0.0307335	0.0294529
0.0132683	0.0727763	0.0990572	0.077276	0.0908548
0.0407491	0.000755508	0.0196352	0.086908	0.0609083
0.0223587	0.0698125	0.0956737	0.104613	0.0448279
0.0321122	0.0324737	0.0291	0.102151	0.0631234
0.032969	0.0450629	0.0127313	0.0242296	0.0507975
0.0457592	0.022177	0.0268635	0.0158182	0.0281379
0.105204	0.0107588	0.0364651	0.0904427	0.0981738
0.0561173	0.052413	0.0241319	0.0669159	0.0559314
0.0306697	0.0382497	0.0650347	0.00818361	0.0264988
0.0183062	0.0354023	0.013019	0.108973	0.0351174
0.0168621	0.0364988	0.123467	0.0720254	0.05043
0.0303656	0.0244181	0.04775	0.0267526	0.136151
0.0215912	0.00269689	0.0251384	0.078337	0.087831
0.0353682	0.0373886	0.025991	0.0927758	0.0862785
0.00308886	0.009918	0.0126976	0.0796832	0.000945723
0.106387	0.0133655	0.0532446	0.0355534	0.0532217
0.0103627	0.0174106	0.0401652	0.0116463	0.0519568
0.0145744	0.0488199	0.0142614	0.00126168	0.00417049
0.0217324	0.0700659	0.00965805	0.0598228	0.0496659
0.0166961	0.00462259	0.0214944	0.00921568	0.0538568
0.0496817	0.0668113	0.0384325	0.0579517	0.0805703
0.0657159	0.0125511	0.0380771	0.078038	0.106714
0.0183865	0.00774578	0.0305454	0.099981	0.0282846
0.0407245	0.0272874	0.0189291	0.046441	0.0501883
0.00499898	0.012571	0.0166842	0.0377095	0.0791545
0.0121616	0.0458927	0.026636	0.0202917	0.0791451
0.00187647	0.0516836	0.0977643	0.0748594	0.0176589
0.0265121	0.0256568	0.0521074	0.0465981	0.0251734
0.00116323	0.00563159	0.0234731	0.0619253	0.0566266
0.0522688	0.0250222	0.00195108	0.0211731	0.030865
0.0338339	0.00526689	0.0254018	0.0420413	0.106108
0.0119321	0.0745	0.060034	0.0342957	0.0822856
0.0794286	0.0351589	0.0480211	0.0324783	0.0369122
0.0667073	0.0217933	0.0232693	0.0185785	0.0152695
0.0462963	0.0214357	0.0142285	0.0651853	0.000708039
0.0119047	0.0458626	0.041665	0.0405945	0.101483
0.0071016	0.0239722	0.019903	0.0297414	0.0967923
0.0168147	0.0449409	0.0364705	0.00376621	0.035214
0.0153946	0.0793458	0.00356869	0.0522625	0.0601862
0.00132503	0.0457955	0.00479702	0.0211191	0.100033
0.0494302	0.124695	0.0144489	0.0186534	0.102909
0.0247436	0.00166464	0.0157732	0.000700496	0.104665
0.00527943	0.0735194	0.0280526	0.0750194	0.0491534
0.0251999	0.0498476	0.0225987	0.0471456	0.109084
0.0104835	0.0799619	0.00627876	0.0417441	0.0247267
0.0286388	0.0504397	0.0742733	0.0652941	0.0466523
0.013599	0.0534648	0.00281137	0.0346223	0.038124
0.00908587	0.134943	0.0660921	0.0186619	0.000724906
0.00161152	0.0260059	0.00874384	0.00917474	0.0412006
0.00459786	0.0692729	0.0364791	0.0161391	0.0104723
0.0207492	0.0248255	0.0206526	0.000609493	0.0841452
0.0243767	0.0154769	0.0473638	0.0569613	0.0768729
0.0941284	0.0936486	0.0294407	0.0969453	0.0225722
0.0420111	0.0542381	0.00521446	0.105608	0.000588855
0.029815	0.0472138	0.00891389	0.00241154	0.00055893
0.0267405	0.0142091	0.0657645	0.0151653	0.113708
0.0513673	0.0254952	0.0758805	0.0530119	0.0604142
0.00903903	0.135143	0.0335082	0.0771986	0.0345404
0.0381804	0.0382725	0.00147977	0.0175623	0.0339315
0.079782	0.111706	0.0072585	0.0160826	0.026131
0.00532025	0.143761	0.0568403	0.0782532	0.0242461
0.0542891	0.0371363	0.00891438	0.102244	0.00410161
0.00351547	0.051953	0.0713014	0.0175981	0.0207981
0.00749893	0.0676929	0.00920712	0.0665377	0.0007535
0.0179577	0.0317645	0.0230905	0.105226	0.0801975
0.0381473	0.0165844	0.00371327	0.0237488	0.0390184
0.00884084	0.0164186	0.0353854	0.150617	0.0827307
0.0307199	0.0206605	0.009994	0.0386052	0.0844317
0.0575843	0.0193826	0.0505683	0.0690156	0.000744224
0.0108045	0.00453295	0.0344902	0.0010706	0.0238815
0.00280876	0.0661275	0.0091819	0.0705933	0.0270255
0.015667	0.0284222	0.00774487	0.0384664	0.00694943
0.0460656	0.0154315	0.0127358	0.0439969	0.0409091
0.0674953	0.0943407	0.124021	0.049264	0.000530497
0.0184644	0.0350543	0.00578411	0.0550229	0.0467085
0.0649018	0.0159408	0.030927	0.0387459	0.0342473
0.078983	0.117895	0.0887323	0.0539807	0.0407362
0.0122697	0.0206872	0.0720133	0.00455726	0.0354581
0.00648518	0.0193008	0.0447366	0.0406028	0.0530658
0.0428169	0.0103346	0.0101977	0.0375409	0.0596523
0.0154218	0.050936	0.0118353	0.036369	0.0488846
0.0277177	0.0908041	0.0536993	0.0706453	0.0402909
0.0717108	0.0448823	0.0183414	0.0574098	0.0444032
0.0524177	0.0254463	0.0985842	0.0709168	0.0545095
0.0191969	0.00684776	0.0468059	0.0264817	0.0590546
0.00256033	0.0125038	0.0657183	0.0660771	0.021763
0.0739726	0.103872	0.00860063	0.0239103	0.00415894
0.0326517	0.0532622	0.0158274	0.0522548	0.0182064
0.00647618	0.0849787	0.0113527	0.138551	0.0340544
0.00993285	0.0322528	0.0327509	0.0536102	0.0194724
0.0147071	0.0370218	0.0373531	0.0411497	0.0232008
0.0342374	0.067252	0.0104876	0.0641563	0.0156029
0.0158761	0.0257749	0.0571882	0.071399	0.0270293
0.0205708	0.0163728	0.0240116	0.0510196	0.0486805
0.0281944	0.0758368	0.00227603	0.0543711	0.0139165
0.011269	0.0929716	0.00681827	0.0365023	0.0356288
0.0563275	0.00438368	0.0475143	0.0460318	0.101823
0.058888	0.0683999	0.00689805	0.0427377	0.0644931
0.00796521	0.0584995	0.0492729	0.0329206	0.025328
0.0203849	0.0165372	0.0104911	0.0374882	0.0841753
0.0149377	0.0364556	0.00442033	0.0558381	0.0163925
0.0220909	0.00777352	0.00804731	0.0547089	0.0271743
0.0190994	0.0994041	0.0492169	0.0674405	0.0163584
0.0989958	0.0790786	0.0571063	0.0928291	0.0114495
0.0306675	0.0477967	0.0167833	0.121313	0.0191266
0.00116277	0.0329033	0.0855807	0.0278941	0.0307684
0.00239294	0.102726	0.0360101	0.0642301	0.0418642
0.0780747	0.0800578	0.0386702	0.00363782	0.00283011
0.0774553	0.0751486	0.0236731	0.0686196	0.0403836
0.0571768	0.0414253	0.0271308	0.0710823	0.0182054
0.0734221	0.0684676	0.0159578	0.0419565	0.0226061
0.0355264	0.0418634	0.0820805	0.0367042	0.0138139
0.017959	0.0902029	0.0721963	0.0921726	0.0392351
0.00269874	0.0966209	0.0778479	0.0676946	0.0510755
0.0234195	0.0457199	0.0263906	0.0815469	0.0316673
0.00622546	0.0256781	0.00208412	0.0454774	0.0103954
0.00459718	0.0474435	0.0447409	0.0594564	0.0711322
0.0244381	0.0661503	0.0163887	0.0128983	0.0405069
0.00152923	0.0183864	0.0199431	0.0624065	0.0308886
0.0223239	0.0438747	0.0454848	0.0309254	0.0819671
0.0176924	0.0871029	0.0263457	0.0246837	0.0797994
0.0613265	0.00244657	0.0523794	0.0614197	0.08739
0.0663206	0.0364755	0.0223113	0.0363397	0.0360721
0.0214912	0.0139386	0.0486713	0.00870132	0.0217903
0.0265102	0.0784154	0.0144044	0.0455567	0.00422857
0.0828404	0.0345141	0.0175016	0.00372203	0.0507911
0.0332769	0.0122086	0.070637	0.0212665	0.0317332
0.0270493	0.0211479	0.0145383	0.0179187	0.0803841
0.0097435	0.0675421	0.009216	0.0280611	0.0459269
0.0376901	0.00656392	0.0063455	0.0586319	0.0318726
0.00522027	0.0280967	0.011127	0.0663494	0.0361317
0.104505	0.0379489	0.00998594	0.0219904	0.134634
0.0190479	0.0727129	0.034044	0.0654424	0.0821837
0.0631452	0.107955	0.0240792	0.0540685	0.0328112
0.0126522	0.0493794	0.00727088	0.119893	0.0228066
0.0545104	0.0331906	0.0466833	0.0127632	0.0880464
0.0176963	0.0528929	0.00293362	0.043458	0.0685978
0.0338533	0.0231823	0.0675634	0.0742681	0.0837462
0.0275931	0.0371067	0.00932802	0.0235969	0.0444438
0.0637172	0.0300373	0.0622681	0.0238642	0.0374472
0.0443619	0.0461681	0.0254394	0.0182373	0.0125735
0.0438191	0.0234924	0.0516971	0.0382206	0.0337941
0.0599233	0.0614838	0.0720722	0.0163532	0.0461457
0.0189416	0.0988777	0.0448378	0.0152063	0.106577
0.0448163	0.112744	0.0597526	0.0860952	0.0270222
0.0464695	0.09297	0.00916445	0.0335311	0.0762931
0.0394424	0.013529	0.0269017	0.0375777	0.0603618
0.0733363	0.0143128	0.0482505	0.0417425	0.0196784
0.00625728	0.0940691	0.000567892	0.0836217	0.0230618
0.039779	0.0191348	0.040761	0.045211	0.0196612
0.0870944	0.0536636	0.0419583	0.0809555	0.0196877
0.0104528	0.00227376	0.0309908	0.037323	0.0251482
0.0293621	0.0525855	0.0249631	0.0313387	0.0507178
0.0379292	0.0285398	0.0554478	0.0123107	0.0736526
0.110679	0.0884262	0.0517409	0.0432694	0.0363736
0.0166549	0.020204	0.147446	0.0388112	0.051197
0.00778394	0.0343772	0.0211457	0.0316233	0.102718
0.0248708	0.032672	0.0821885	0.107533	0.0271205
0.00528568	0.0957157	0.0574781	0.0246338	0.0226715
0.0181282	0.031105	0.0529054	0.0540717	0.0326103
0.0217704	0.00366958	0.0272951	0.0386295	0.0145151
0.070593	0.0342553	0.0476584	0.11668	0.0466587
0.00940925	0.0350752	0.00671167	0.0405838	0.011688
0.0167558	0.140061	0.0439637	0.0551094	0.00133605
0.0123359	0.0528787	0.048072	0.0463395	0.055888
0.000561488	0.0736114	0.0158338	0.114212	0.0175657
0.0106558	0.010276	0.0101298	0.047118	0.0595141
0.00747077	0.00730064	0.0945296	0.0580461	0.0789864
0.0387572	0.0177551	0.0266573	0.115411	0.0383744
0.0150088	0.010001	0.0185488	0.0169921	0.0191959
0.00643377	0.0296341	0.04158	0.0403947	0.0220468
0.0162084	0.025438	0.00948034	0.0258606	0.0704386
0.0237639	0.145566	0.0542708	0.082914	0.0208471
0.0044663	0.0834231	0.0115068	0.0358609	0.0396348
0.0308804	0.0763648	0.100208	0.0468615	0.0183703
0.0695991	0.00757667	0.138121	0.0289068	0.0128829
0.0508939	0.0273174	0.0113311	0.0638833	0.00815824
0.00286025	0.131269	0.0516649	0.0315076	0.0183663
0.0220638	0.0345399	0.0496819	0.0567382	0.00108489
0.0194645	0.103528	0.0200567	0.0424419	0.0304868
0.0282868	0.0249929	0.00973616	0.0922499	0.0679901
0.022076	0.0523492	0.0392417	0.0779227	0.048904
0.00912365	0.0402745	0.0459794	0.0185199	0.0105869
0.0577191	0.106635	0.028003	0.0441887	0.0533877
0.0144503	0.0538825	0.0509614	0.0350694	0.0193343
0.0182856	0.0161041	0.0507586	0.0507286	0.0274399
0.0473727	0.0266045	0.0328243	0.0529581	0.0225674
0.0329245	0.0639566	0.0146575	0.0279844	0.0186834
0.0634548	0.0529652	0.0715792	0.0378714	0.0608106
0.0434284	0.0308803	0.020765	0.0397944	0.0884635
0.0226239	0.0313732	0.0570488	0.0657747	0.132265
0.0180723	0.0143225	0.0297414	0.0612972	0.0247783
0.0481212	0.13205	0.0779955	0.0186394	0.0412811
0.0268702	0.17498	0.0634009	0.113371	0.0879474
0.0237085	0.0256842	0.0212157	0.0672863	0.0191533
0.0182385	0.0438048	0.0380305	0.0351633	0.000737715
0.0251618	0.0907809	0.042267	0.0100131	0.0386875
0.0904937	0.0385796	0.0203524	0.0345537	0.012633
0.014225	0.050737	0.0703434	0.0215038	0.0248159
0.0191257	0.00453928	0.0531526	0.0340708	0.00568764
0.0342401	0.0155201	0.154707	0.0307565	0.00774641
0.0187273	0.0115781	0.0472312	0.0810008	0.0272353
0.00110421	0.0506266	0.0865806	0.0610665	0.0393603
0.00858623	0.0586572	0.0266926	0.018873	0.0557877
0.00678286	0.0326217	0.0325308	0.0943888	0.0732198
0.0321831	0.0156823	0.0168956	0.0285488	0.0110638
0.061008	0.0311294	0.00862257	0.0308311	0.0525176
0.011676	0.00149411	0.00341693	0.0485832	0.0623688
0.0190049	0.0297216	0.0144996	0.05801	0.0369726
0.0105187	0.0546803	0.0132124	0.104123	0.0486936
0.0759214	0.0638408	0.0470202	0.021713	0.029502
0.00423927	0.0432825	0.0366521	0.0237678	0.0282897
0.0167973	0.00759908	0.00774732	0.0561368	0.0910746
0.011044	0.0467393	0.0547478	0.00524277	0.059453
0.00160019	0.0576496	0.00984473	0.102412	0.0261538
0.0693582	0.1209	0.105516	0.126522	0.00741971
0.0126032	0.000896252	0.0748236	0.0887478	0.0933751
0.0384968	0.022972	0.0119484	0.0255949	0.0143248
0.00299787	0.00408236	0.0586054	0.030003	0.0793252
0.0169328	0.0120434	0.0599716	0.0633292	0.0541202
0.0207594	0.075975	0.140003	0.0656957	0.000857627
0.00371702	0.0721424	0.0524526	0.0326121	0.045908
0.00263722	0.0769671	0.0511156	0.0692082	0.0713973
0.0453301	0.0350563	0.00734626	0.0333883	0.0143413
0.0453461	0.0432927	0.0149566	0.0496471	0.00123488
0.0398971	0.0412246	0.0573696	0.01383	0.0703923
0.0267756	0.0490433	0.0334661	0.115491	0.0357891
0.0135392	0.0713838	0.049596	0.0613797	0.0168781
0.00799567	0.0663556	0.0577913	0.0353476	0.00343616
0.0434705	0.0628842	0.0351676	0.0864596	0.121568
0.026663	0.0409425	0.0064045	0.0440188	0.0493795
0.0374625	0.0326773	0.0781428	0.0270809	0.0180656
0.0336725	0.0216658	0.0121697	0.0311576	0.0412967
0.0249677	0.0702521	0.0381423	0.0426142	0.0518607
0.0245075	0.0560897	0.0655227	0.0469599	0.0138823
0.00482175	0.0223167	0.00931621	0.0847086	0.0397149
0.0987271	0.0128648	0.0746077	0.0824201	0.00245306
0.0370685	0.0771355	0.0480744	0.10543	0.0658293
0.0186684	0.0341512	0.00949106	0.0184778	0.177298
0.0126547	0.063899	0.0177401	0.0461164	0.0532673
0.0072717	0.0722293	0.0415058	0.0415841	0.0294579
0.00361136	0.000992468	0.0158759	0.0773039	0.0686192
0.0534753	0.00545844	0.0529565	0.0329008	0.0337436
0.0357976	0.0889724	0.0343959	0.0491538	0.0832838
0.0334191	0.0371408	0.00130316	0.0694628	0.021229
0.0849959	0.0969859	0.0224067	0.0381002	0.0361832
0.00547129	0.0381162	0.00391025	0.0274452	0.0359781
0.118121	0.0169766	0.0201757	0.0835669	0.0933392
0.034491	0.00756581	0.0925557		0.0444454
0.056242	0.021015	0.0170969		0.0306975
0.00913669	0.0207138	0.0690076		0.0727395
0.00152755	0.0366012	0.0368186		0.0731811
0.0294621	0.0166201	0.0369853		0.0238234
0.0021398	0.124762	0.00232701		0.0219129
0.00466408	0.0115358	0.014653		0.00207158
0.00193285	0.0295619	0.0376944		0.0989674
0.102789	0.0263136	0.0401924		0.0813892
0.0272969	0.024137	0.00740077		0.0474143
0.0662969	0.0534214	0.0086546		0.00079011
0.02833	0.122367	0.00283268		0.0136197
0.0551018	0.00668575	0.0749348		0.0301413
0.0243558	0.0181536	0.0129376		0.0491488
0.0377834	0.0266919	0.00471541		0.0162674
0.00527697	0.114007	0.0161356		0.0815756
0.0517526	0.0907799	0.0154602		0.0245416
0.0182458	0.0728439	0.0446953		0.155815
0.0525695	0.113739	0.0152126		0.00841751
0.048273	0.0773484	0.096199		0.105402
0.0123687	0.0667331	0.0228472		0.0294786
0.0157611	0.0368992	0.00143449		0.0461578
0.0393099	0.0326783	0.0254017		0.107958
0.0777161	0.0135579	0.0262312		0.0295209
0.01875	0.058677	0.0137962		0.0668993
0.0649414	0.00448608	0.0227873		0.0479848
0.0137353	0.0206635	0.0143197		0.0885291
0.0160391	0.071179	0.0111036		0.0211771
0.0810044	0.0280491	0.0485859		0.0643975
0.0596566	0.029486	0.0110979		0.0213811
0.0399106	0.00996331	0.0138454		0.0837169
0.0530399	0.0351833	0.0773064		0.122998
0.00112607	0.135237	0.0225402		0.0297698
0.118462	0.0611386	0.0438032		0.0334136
0.00745211	0.0562056	0.0313058		0.0528126
0.00728678	0.0204152	0.0620934		0.0786259
0.00670994	0.0110431	0.0231838		0.0240729
0.00145079	0.15298	0.00496573		0.0134569
0.0117517	0.0763081	0.00982292		0.0470402
0.0143649	0.0640251	0.00920993		0.0299626
0.0335266	0.0511923	0.00835364		0.0312933
0.0435498	0.0989441	0.0529633		0.00813186
0.00379542	0.0148481	0.0362269		0.0529059
0.00600652	0.0271266	0.041836		0.136371
0.00765441	0.0111315	0.0346535		0.0561416
0.0774152	0.0089002	0.0161047		0.080916
0.120011	0.0240338	0.00805862		0.0378482
0.0213711	0.00246596	0.046911		0.0648021
0.140621	0.00443561	0.0318825		0.0580979
0.0110219	0.0573298	0.00302501		0.0558083
0.00690062	0.0423996	0.0386667		0.089859
0.0111285	0.07372	0.016852		0.0652539
0.0250968	0.0222652	0.00620554		0.0643196
0.0248792	0.0210777	0.00281156		0.024005
0.0100584	0.0101708	0.0243987		0.0350923
0.0349116	0.0306553	0.0104595		0.00128414
0.0636794	0.017647	0.0145077		0.106358
0.0282942	0.00747471	0.0230239		0.0447852
0.00139041	0.0652879	0.0006533		0.0616369
0.0157755	0.104457	0.00660121		0.0418666
0.0744697	0.0874491	0.0110231		0.0100664
0.0819017	0.0212933	0.118876		0.139422
0.0483703	0.0253426	0.0232212		0.0143051
0.0215652	0.0337641	0.11609		0.0371993
0.00361553	0.00197642	0.0860729		0.00124653
0.0289774	0.0122071	0.0558706		0.0538407
0.0165004	0.0394271	0.00783276		0.136849
0.10459	0.0578329	0.0554707		0.127742
0.0848227	0.111443	0.0280415		0.00134094
0.00907958	0.0723244	0.0726366		0.0723866
0.0457731	0.0561156	0.00638966		0.0368465
0.0274328	0.000960777	0.0341966		0.0965519
0.0770637	0.0325264	0.0628415		0.0456519
0.0405373	0.108287	0.0277014		0.00113783
0.00978302	0.0249588	0.013303		0.0207266
0.0629026	0.0119633	0.0430007		0.0702655
0.00390995	0.118328	0.107377		0.134792
0.00215527	0.0489604	0.0733637		0.00431638
0.0573048	0.0282139	0.016192		0.0324437
0.0493447	0.0150133	0.0274632		0.0318002
0.0436853	0.0324297	0.0247283		0.0264727
0.00584089	0.0522339	0.00873786		0.02386
0.0211669	0.0920139	0.0247405		0.0566178
0.00490352	0.0610596	0.0257161		0.00942275
0.100168	0.0368773	0.040769		0.0112496
0.0315298	0.0522123	0.0510601		0.0418031
0.151578	0.0382672	0.0145798		0.00451545
0.050051	0.00446234	0.00212559		0.0475142
0.00400387	0.0716605	0.0625425
0.00234693	0.0861061	0.0691267
0.0777858	0.0384283	0.00817799
0.0860826	0.0776161	0.0109003
0.105117	0.0575052	0.000940045
0.0131223	0.0837813	0.0683412
0.077713	0.0140459	0.00769588
0.0424718	0.0148642	0.0273007
0.0151994	0.0123644	0.00275992
0.0317678	0.0402929	0.0145625
0.017376	0.0284079	0.0505125
0.107072	0.0965778	0.138471
0.020551	0.0420486	0.0828432
0.0381219	0.0479232	0.0216187
0.0190252	0.0333791	0.0701154
0.0126632	0.0146814	0.00616201
0.00992488	0.0416608	0.0567669
0.0407183	0.0057756	0.018711
0.0351039	0.0443424	0.0395271
0.0757714	0.00729121	0.041718
0.0302231	0.0284856	0.0789068
0.0091934	0.0641762	0.00981353
0.0308038	0.0404232	0.021375
0.0370992	0.03097	0.0924146
0.0536625	0.0340023	0.126645
0.0115105	0.0290373	0.0451386
0.0285146	0.0446404	0.085468
0.0758901	0.113684	0.0284005
0.0239079	0.0138446	0.0868681
0.0246769	0.045071	0.0162885
0.0107564	0.0177146	0.0237835
0.0744411	0.0192615	0.020318
0.0142201	0.0117768	0.0304795
0.0508068	0.0115658	0.0456458
0.0242796	0.0117159	0.0237242
0.069443	0.0219951	0.106104
0.0138702	0.0397652	0.0595602
0.00631438	0.0234302	0.0304073
0.0261044	0.0329582	0.0450157
0.0563586	0.0458251	0.056155
0.124565	0.00211979	0.0926086
0.0333325	0.0490449	0.0652749
0.0330634	0.0535436	0.0237984
0.0351291	0.0357287	0.0943351
0.0534052	0.0622842	0.0201898
0.126053	0.0213393	0.0189589
0.109642	0.106844	0.041818
0.0121073	0.0210223	0.0170763
0.00793693	0.033558	0.0419862
0.020501	0.0264692	0.0438733
0.0848951	0.0267108	0.075698
0.0611244	0.0421344	0.0164339
0.132436	0.0128958	0.0115064
0.0752576	0.0278087	0.00864882
0.0281208	0.0471906	0.0196797
0.0274727	0.103267	0.0359309
0.00560429	0.029824	0.027087
0.0155115	0.0531127	0.0681705
0.0346939	0.0440693	0.0707869
0.0345384	0.00386814	0.0324316
0.0481012	0.055859	0.108813
0.0128376	0.0526915	0.0483725
0.0010169	0.0241629	0.053526
0.0639154	0.0221109	0.0820741
0.00754533	0.0137577	0.0414586
0.07512	0.0557846	0.0229409
0.00988749	0.0366463	0.0403704
0.109974	0.0608421	0.0510212
0.00331833	0.0657962	0.0358862
0.0446181	0.00896163	0.0973107
0.117516	0.0517481	0.0772245
0.0643665	0.00741954	0.0289291
0.0812784	0.0488796	0.0183285
0.024362	0.0645947	0.00577913
0.00321958	0.132747	0.00516514
0.0354598	0.0321384	0.0858608
0.0296935	0.0518968	0.000874413
0.0370391	0.059774	0.0522384
0.0334007	0.127114	0.00994095
0.00565303	0.0720522	0.060012
0.000903355	0.0507432	0.0381572
0.0130707	0.0519944	0.0281627
0.0142763	0.00599175	0.0298793
0.02521	0.0244084	0.0377628
0.0361475	0.0144894	0.0586863
0.0383248	0.0403007	0.0237171
0.0427598	0.046541	0.0692062
0.036468	0.0390038	0.0804075
0.0305744	0.073878	0.0549659
0.0348766	0.0402449	0.114873
0.0354362	0.00939408	0.0379336
0.0757592	0.0340066	0.0251167
0.00736398	0.0402624	0.0412057
0.00605726	0.0281117	0.0139416
0.00641947	0.0340706	0.0223595
0.0138404	0.0676069	0.0557473
0.0259535	0.0588562	0.0504714
0.0416909	0.0865458	0.0355327
0.0246493	0.0412345	0.00834107
0.0272009	0.000609298	0.0420659
0.00775451	0.0847174	0.0212247
0.09007	0.0545597	0.0145731
0.0193856	0.0154043	0.0828048
0.0562826	0.024662	0.129197
0.0811631	0.018532	0.0343978
0.0157301	0.00917627	0.0114295
0.0162896	0.0804096	0.0685837
0.0706751	0.0631417	0.0522904
0.03306	0.0874966	0.0812891
0.00750287	0.00355903	0.0903081
0.0677759	0.00861439	0.0443358
0.0611308	0.00348727	0.0597337
0.00985166	0.0206715	0.0306857
0.0589907	0.0315074	0.0296598
0.0541267	0.0212388	0.0881821
0.0748798	0.0592988	0.00589272
0.0241237	0.0160475	0.0160726
0.0504429	0.00666968	0.0119521
0.0017973	0.0172783	0.0976271
0.00393162	0.10732	0.0214782
0.0286219	0.0529779	0.0650995
0.0217685	0.104578	0.0321764
0.0133845	0.0574977	0.167713
0.0159371	0.0717919	0.102337
0.0377015	0.00309029	0.0140177
0.0296413	0.02019	0.0904705
0.0830716	0.0567992	0.0429809
0.0432941	0.0292027	0.0322369
0.0365078	0.0542027	0.00468461
0.0120365	0.126081	0.07064
0.0010553	0.0424762	0.0396347
0.0606965	0.0833018	0.0540262
0.0849021	0.116663	0.0031236
0.00655721	0.0290834	0.027034
0.0266177	0.0158942	0.0518172
0.0677194	0.0742213	0.0250339
0.00189566	0.00127446	0.0149988
0.0378442	0.00290779	0.144173
0.0177227	0.00279435	0.0447121
0.0926938	0.0594469	0.0440063
0.0175508	0.0991258	0.0247689
0.00267612	0.0198581	0.0122244
0.0141539	0.0425677	0.000973573
0.0564998	0.0385713	0.0218368
0.0618872	0.00994183	0.00435651
0.00481839	0.0926181	0.109308
0.019828	0.0317029	0.0719114
0.0677094	0.0713576	0.0230964
0.0905612	0.0605293	0.0626529
0.0674219	0.0336669	0.066416
0.0494079	0.0650383	0.0537959
0.0431817	0.0481736	0.0114087
0.00998397	0.00155999	0.0784492
0.0673022	0.0175438	0.0897512
0.0840561	0.030088	0.096664
0.0114219	0.0391616	0.117294
0.0572359	0.120397	0.0198969
0.00492855	0.00500138	0.0252601
0.0304826	0.0295797	0.0205845
0.0139099	0.0863168	0.00109257
0.0516187	0.113632	0.0199565
0.0736395	0.0555955	0.0585675
0.0184516	0.0149878	0.0307185
0.115894	0.00451313	0.0331423
0.0010625	0.0654978	0.0438633
0.0575608	0.0674023	0.114486
0.0143268	0.0516983
0.048301	0.00816366
0.0557244	0.0694871
0.137413	0.00296539
0.13764	0.102057
0.0372051	0.00530595
0.10325	0.0154945
0.0100509	0.0337848
0.0720035	0.0395248
0.0582133	0.0358791
0.00477784	0.02013
0.0551019	0.096907
0.0294847	0.0738104
0.0316518	0.0391681
0.0615607	0.0489013
0.0180217	0.0327782
0.0452129	0.0732454
0.0220102	0.0350083
0.0431198	0.0573839
0.0559677	0.00347986
0.0372083	0.071832
0.00237969	0.0118865
0.0174872	0.0487824
0.00061766	0.0997033
0.0826456	0.0381047
0.0559927	0.0205321
0.00139142	0.0319796
0.0217047	0.0499571
0.0375781	0.0214534
0.0890832	0.0442568
0.0778765	0.00937314
0.0486446	0.0482322
0.0361052	0.0592849
0.000596845	0.0547107
0.0136371	0.111472
0.0839094	0.06178
0.0154028	0.0259539
0.0165311	0.0837277
0.0393296	0.107545
0.0292117	0.0285156
0.0291327	0.0686558
0.0322827	0.0381823
0.048751	0.149554
0.00378755	0.0585259
0.0293968	0.111729
0.0466941	0.113573
0.0151452	0.0353515
0.0139106	0.025893
0.0622193	0.0519028
0.0529403	0.0317688
0.0204337	0.0550728
0.0259142	0.0830278
0.0127273	0.0211556
0.0516874	0.0677821
0.0282247	0.0417049
0.0251886	0.0100075
0.0336763	0.032555
0.0205405	0.0423624
0.0012297	0.0540787
0.0128946	0.0241647
0.00905834	0.0632328
0.00861539	0.029294
0.0732638	0.1072
0.0185405	0.0325743
0.000810709	0.110916
0.0343376	0.0587473
0.0775049	0.00529328
0.0144991	0.10471
0.00710134	0.0284078
0.0369321	0.114193
0.0878859	0.0939608
0.0569746	0.0483376
0.00442959	0.0487786
0.0558196	0.0503601
0.0917397	0.0600431
0.139207	0.0582157
0.01215	0.0338416
0.00969776	0.0522607
0.0458884	0.045582
0.0749143	0.0517618
0.0283425	0.0281221
0.0291572	0.0316585
0.0491633	0.0815631
0.0267001	0.054997
0.0228279	0.0240756
0.00745727	0.0263912
0.102475	0.0130632
0.0170408	0.0548025
0.00121425	0.012436
0.0702185	0.0600721
0.111524	0.0142347
0.0129434	0.0837286
0.0777287	0.0685147
0.0657471	0.0688243
0.0747646	0.0210476
0.0267677	0.057998
0.0640759	0.039376
0.0916872	0.0228221
0.108623	0.039423
0.0973381	0.0615285
0.0184378	0.094177
0.139691	0.0482613
0.00263988	0.0262517
0.0504371	0.0684644
0.0686395	0.0483262
0.007715	0.036981
0.0058591	0.0597167
0.0429513	0.0249106
0.00521128	0.00371125
0.0318941	0.0261446
0.0285593	0.0802762
0.0195732	0.0310692
0.0272843	0.0144999
0.135981	0.0559503
0.00774022	0.012283
0.044611	0.0383944
0.0528309	0.0601565
0.0847846	0.0624809
0.0409664	0.0458831
0.0100978	0.0726061
0.0445249	0.0483306
0.0104067	0.0436926
0.0070879	0.0017688
0.0597782	0.0480582
0.00386342	0.0480238
0.0319328	0.119527
0.0833936	0.0635988
0.018022	0.0475624
0.0297851	0.0759105
0.033264	0.0518316
0.0293131	0.129614
0.0227663	0.0682296
0.0901809	0.0242244
0.055551	0.00552629
0.0250406	0.0132435
0.0417216	0.0289567
0.0414456	0.0254026
0.0383941	0.0522223
0.0117194	0.0769654
0.0293502	0.0351892
0.019786	0.0628779
0.0223349	0.0688831
0.040316	0.0202755
0.0140349	0.0828312
0.000961096	0.000858232
0.000664391	0.015256
0.0830428	0.0937131
0.0155669	0.047642
0.0931223	0.0555222
0.0644487	0.0673035
0.00869293	0.08058
0.0373058	0.0610368
0.0115875	0.0509687
0.00711059	0.0402157
0.00397892	0.0291237
0.0262213	0.121824
0.00331316	0.0271559
0.0766748	0.0643754
0.0599562	0.0119439
0.0256271	0.0479781
0.0208034	0.0136658
0.0119983	0.00412861
0.0259704	0.0188242
0.0527879	0.00512999
0.032459	0.030135
0.0920871	0.082693
0.0155514	0.0493963
0.0765226	0.00242749
0.0199666	0.0226319
0.0686452	0.00435902
0.0765807	0.114102
0.0047922	0.024948
0.00771518	0.105114
0.0387882	0.0570212
0.00278633	0.066668
0.0300942	0.0689998
0.0184336	0.0778114
0.0446688	0.0174433
0.0187672	0.0502039
0.0603373	0.025823
0.0691249	0.0304954
0.00919053	0.0337168
0.0138883	0.0786585
0.0669147	0.1382
0.00198077	0.0693707
0.0355461	0.0739991
0.00772218	0.031811
0.0259649	0.0132269
0.082487	0.0857583
0.0454511	0.046892
0.0225499	0.0233007
0.0252173	0.0561176
0.00612939	0.0216341
0.0150642	0.126209
0.0643747	0.0109187
0.000976014	0.0846167
0.0673101	0.0561521
0.0614935	0.0835684
0.0353132	0.0575658
0.0111392	0.0335803
0.0947999	0.0822159
0.0202215	0.0385344
0.0586071	0.0309958
0.0261992	0.0105642
0.0327355	0.0745747
0.0969967	0.0259932
0.000872051	0.0426247
0.0292842	0.0277545
0.0259991	0.0571341
0.048641	0.0116668
0.00405855	0.0182454
0.00274774	0.0367617
0.00694304	0.0747064
0.00497804	0.00604762
0.00338047	0.0793335
0.027537	0.0783632
0.0157221	0.123676
0.046675	0.0697758
0.0444031	0.0640548
0.0295095	0.0532125
0.0349978	0.0713502
0.0912034	0.0543715
0.0743933	0.0629835
0.014819	0.0854067
0.00633584	0.0859335
0.0195508	0.0450427
0.0371377	0.0811439
0.00350255	0.0556251
0.0290517	0.0929191
0.0632654	0.0313582
0.0136982	0.0485379
0.0653686	0.0441396
0.0407144	0.0295332
0.0188455	0.109895
0.0122185	0.0361387
0.00885892	0.0266541
0.0683646	0.0327466
0.107859	0.0718601
0.0610594	0.0426131
0.0671731	0.115595
0.0138026	0.0478697
0.0117238	0.114658
0.0144154	0.0457898
0.0914797	0.0617116
0.0398858	0.051492
0.0477134	0.0451359
0.00864754	0.0301457
0.0283662	0.0853448
0.0265721	0.112674
0.0618185	0.0277924
0.10417	0.0389192
0.0923278	0.0854754
0.0634743	0.000980254
0.0924032	0.0740162
0.0156983	0.0795319
0.0378167	0.00768028
0.0894754	0.0814951
0.0199611	0.0482724
0.0181232	0.0680121
0.000708892	0.0616868
0.00755497	0.0445554
0.0266921	0.0494379
0.0713012	0.0496468
0.026757	0.0375013
0.0671909	0.0617282
0.0263921	0.0241191
0.013844	0.00992034
0.0296698	0.0351536
0.00542015	0.00812888
0.100471	0.0422322
0.0146126	0.101682
0.0917228	0.0442243
0.0377853	0.0681429
0.0659478	0.0298915
0.0279036	0.0356876
0.0539896	0.0025498
0.00118499	0.0180463
0.0447634	0.016305
0.00548285	0.118327
0.019119	0.0114032
0.00344734	0.0232716
0.0367304	0.00157665
0.0747478	0.0297587
0.0151001	0.0585678
0.00966387	0.0177052
0.00745349	0.0389062
0.155435	0.024403
0.0293801	0.0361274
0.036839	0.0849115
0.0714534	0.0323757
0.0123295	0.00283021
0.0941926	0.0301665
0.0369424	0.0372338
0.0485707	0.0522783
0.0143065	0.00748377
0.017023	0.0399908
0.00117597	0.0602267
0.0134126	0.0311861
0.0328438	0.0174868
0.00448608	0.0397054
0.0356169	0.000831398
0.00536612	0.00358502
0.027484	0.0265325
0.038462	0.0137822
0.0205838	0.0264687
0.00286081	0.0975169
0.00169968	0.0510295
0.0347362	0.00454498
0.00843607	0.00299843
0.00852873	0.000987529
0.0270933	0.0322948
0.00438329	0.0868132
0.0607702	0.0109619
0.0527596	0.0410613
0.071609	0.0705773
0.0259494	0.00544913
0.0983158	0.00085941
0.00258418	0.0184221
0.00858798	0.10472
0.0451591	0.0814456
0.0187812	0.017809
0.0179293	0.0745655
0.000849666	0.074998
0.0159112	0.0572375
0.033706	0.00185448
0.00405629	0.00301564
0.0274346	0.0237427
0.069799	0.00699925
0.00186284	0.108511
0.0268212	0.0316622
0.0398972	0.00161712
0.0173186	0.0552466
0.031691	0.0147391
0.0220797	0.0253486
0.0144331	0.0160784
0.0303257	0.0633347
0.0197274	0.0191607
0.0265775	0.0933033
0.0212904	0.0415553
0.0395294	0.0476004
0.0291308	0.118214
0.0050865	0.0190573
0.0177041	0.0337892
0.0292864	0.0100675
0.0465178	0.00167817
0.0168099	0.124248
0.0628376	0.00692737
0.0200768	0.0135725
0.00492162	0.00251066
0.0145066	0.0123679
0.035973	0.0396961
0.0308912	0.0875556
0.0808201	0.0581081
0.0188173	0.0371382
0.0251152	0.0309385
0.0216838	0.0352398
0.0116734	0.00953371
0.00610171	0.0314624
0.00855257	0.0274378
0.00230201	0.0590312
0.0636854	0.00568276
0.0288068	0.0250458
0.00627332	0.0191179
0.00518905	0.000743526
0.0398683	0.0436756
0.0337491	0.0214864
0.0864818	0.00833463
0.0244969	0.00176699
0.00539999	0.0701698
0.0231586	0.0139612
0.0529478	0.00855718
0.00316831	0.01863
0.117408	0.0135989
0.0476259	0.0554521
0.000646257	0.0134259
0.0291077	0.0603785
0.0509485	0.0377266
0.0490073	0.0117875
0.00736958	0.010846
0.0839111	0.00159681
0.0655917	0.00643527
0.0532473	0.0274344
0.0684723	0.00518452
0.000950285	0.0500025
0.0138714	0.00529774
0.0734455	0.0656133
0.0273164	0.0323056
0.0185046	0.0369248
0.0149177	0.0304286
0.0108225	0.00644901
0.0263222	0.0312111
0.0438565	0.00496304
0.0335178	0.0161488
0.0663388	0.0141499
0.00970013	0.0125104
0.0241295	0.0128872
0.0369416	0.0497517
0.0569035	0.111498
0.0509601	0.0625633
0.058045	0.00975115
0.0368292	0.00215467
0.00585577	0.0834487
0.00489358	0.00457513
0.00203453	0.0502659
0.003287	0.0105666
0.0466385	0.0489469
0.0799318	0.0445798
0.071878	0.0172313
0.019505	0.0243364
0.0345738	0.0289557
0.0398643	0.021508
0.0700232	0.0175576
0.0483223	0.0426091
0.0634933	0.0139613
0.00631816	0.00950064
0.000679337	0.0527522
0.0470389	0.0299568
0.0739278	0.0557796
0.00992895	0.0252015
0.0266523	0.0839949
0.0580291	0.0554962
0.0182185	0.0518623
0.0237351	0.0530268
0.0140612	0.0166535
0.021302	0.0823292
0.0104571	0.0278382
0.0241194	0.0523135
0.0964265	0.0659454
0.0278254	0.00373062
0.0718317	0.0338795
0.10758	0.0223559
0.0122938	0.0781305
0.0131149	0.0216376
0.0070485	0.0732601
0.0102765	0.0895487
0.151069	0.0219689
0.0106079	0.0219168
0.019798	0.0841354
0.0447707	0.0432481
0.0641219	0.0300049
0.00237351	0.046498
0.00226446	0.0556071
0.0474371	0.00621916
0.0240641	0.0209313
0.0769559	0.0603489
0.0459795	0.0744904
0.00255138	0.0604117
0.0143378	0.0324986
0.0550185	0.00626422
0.0598842	0.0224163
0.0411022	0.0166953
0.0918075	0.0385908
0.0570269	0.00646426
0.023701	0.0905381
0.0171317	0.00535017
0.0533328	0.00163195
0.0299136	0.0390302
0.0338013	0.0291843
0.0451421	0.0260581
0.0526215	0.021719
0.0446361	0.0249659
0.00130408	0.0399885
0.00137597	0.00151848
0.00714028	0.0409486
0.0250764	0.0843723
0.0179071	0.0589023
0.120474	0.0229033
0.0283259	0.0246832
0.0661023	0.0269944
0.0596555	0.027847
0.0233623	0.0325899
0.0266821	0.0342534
0.0336915	0.0467292
0.0332023	0.00951093
0.0725608	0.0912107
0.0324483	0.0191602
0.0149545	0.0781702
0.102037	0.0611938
0.0666914	0.0415808
0.0366179	0.0691286
0.0179124	0.120696
0.00650215	0.013807
0.0165762	0.0699083
0.0713023	0.00373667
0.0352011	0.0120759
0.00510897	0.0969807
0.010135	0.100565
0.0146596	0.060101
0.0231465	0.0115946
0.0194911	0.0845621
0.00413088	0.0348992
0.0496787	0.0723958
0.00555333	0.0176451
0.0801823	0.0571091
0.104257	0.00293736
0.0145266	0.0196865
0.0611367	0.00373726
0.0292286	0.0878336
0.0552418	0.00908815
0.00106167	0.0270575
0.00454413	0.0517887
0.0017452	0.048145
0.0815367	0.00570205
0.0116484	0.0182891
0.0700359	0.0191017
0.0848784	0.0972477
0.051449	0.0688667
0.0190159	0.00953113
0.000590058	0.0485043
0.00791616	0.0764737
0.0199978	0.0478131
0.0258648	0.0279712
0.112172	0.032325
0.0170993	0.00668929
0.0200091	0.0529936
0.0774686	0.0657247
0.00234126	0.0595366
0.0242187	0.0156089
0.0204425	0.0623407
0.0741916	0.0445763
0.0198519	0.0371017
0.0219929	0.0534535
0.0230873	0.037275
0.022699	0.00550275
0.0180881	0.0373751
0.0484146	0.0461131
0.035875	0.0604092
0.00195507	0.0216078
0.0160526	0.00159443
0.0431577	0.031296
0.0262878	0.0327554
0.0662506	0.0929923
0.0201382	0.00451772
0.0478865	0.0578497
0.00362387	0.0438812
0.0487185	0.017014
0.0191415	0.0964247
0.000861928	0.00187966
0.0715875	0.0451455
0.00112384	0.0359592
0.0534716	0.0408909
0.0437235	0.0370867
0.0456335	0.0655491
0.0529259	0.0581033
0.00778599	0.0865458
0.0190464	0.0813803
0.0620177	0.0284188
0.0441856	0.0816408
0.0449054	0.0790399
0.113047	0.0735936
0.00606117	0.00376218
0.0190828	0.0284205
0.0325751	0.0657187
0.000804733	0.0126485
0.015097	0.0390437
0.00426725	0.0614076
0.047022	0.131708
0.0252559	0.0548829
0.0111657	0.0740252
0.00726742	0.0664492
0.00628208	0.089416
0.0384326	0.0256576
0.0166765	0.034948
0.0187674	0.0611274
0.0474677	0.0514719
0.0105597	0.014352
0.0669313	0.0449771
0.0012243	0.0191561
0.00789587	0.00790473
0.0202394	0.0300323
0.0624832	0.0501691
0.0248982	0.0724666
0.00201394	0.0486207
0.0506032	0.0601197
0.0874459	0.0852853
0.0726256	0.0230929
0.0316047	0.010923
0.0310576	0.0114358
0.0110085	0.12248
0.0745222	0.0107304
0.0276378	0.0652613
0.0318028	0.0246751
0.0177322	0.0515675
0.0939791	0.10147
0.0516164	0.0382906
0.0524469	0.00285026
0.0509005	0.0294905
0.0376772	0.00513496
0.00439945	0.018704
0.00497173	0.0149689
0.0100263	0.0475828
0.0618289	0.00204521
0.0131748	0.0306236
0.0240029	0.000614996
0.0237631	0.00969293
0.0216325	0.0130391
0.00462336	0.00998021
0.0480539	0.00858499
0.0275387	0.0687993
0.00948323	0.0424378
0.122446	0.0493397
0.0116039	0.0181571
0.0170575	0.0238449
0.0392656	0.0478359
0.0180196	0.0213508
0.0540552	0.0459818
0.058601	0.0376517
0.0521667	0.0956438
0.0314163	0.0532034
0.0197771	0.0080404
0.0239236	0.0260351
0.0743046	0.0276442
0.00736659	0.0427504
0.0571055	0.0195097
0.0418181	0.0475029
0.0102632	0.0144553
0.0522841	0.0450034
0.0336741	0.0725801
0.000891912	0.000861892
0.0325193	0.0389239
0.0454004	0.047114
0.0480856	0.0123009
0.0251757	0.0426635
0.0476579	0.0636056
0.0126573	0.0555311
0.00532959	0.060318
0.0419456	0.0523736
0.0223345	0.00631785
0.0309577	0.0330111
0.0513601	0.00879316
0.0620997	0.069481
0.076815	0.0237956
0.0501102	0.0281197
0.0222752	0.00461008
0.00273023	0.0442676
0.00385987	0.0644369
0.00880967	0.0338839
0.0268785	0.020966
0.0076099	0.0658748
0.0737025	0.0289897
0.0674256	0.0571917
0.0641438	0.00179721
0.0150418	0.066509
0.0254476	0.0350309
0.00413866	0.0422285
0.101802	0.038375
0.0121811	0.00688913
0.0031446	0.0499216
0.00811795	0.0204322
0.0503823	0.0926231
0.0639775	0.0471242
0.00125698	0.0457026
0.0374231	0.0117694
0.0593845	0.0278392
0.0187457	0.0636794
0.0363709	0.0670917
0.0315155	0.0209177
0.0115914	0.00549956
0.0249232	0.0912017
0.12229	0.0168591
0.0482598	0.0715122
0.00444631	0.0492439
0.0591379	0.109351
0.025238	0.0795113
0.0230449	0.0351939
0.0260023	0.0277848
0.088296	0.0199054
0.031146	0.0207785
0.0329694	0.0885623
0.00510839	0.155248
0.0726338	0.0540777
0.0142562	0.0123622
0.0412366	0.0374284
0.0467114	0.0578008
0.0977684	0.0166244
0.0622519	0.00611371
0.0763284	0.0135077
0.0179376	0.0495492
0.0404474	0.0167549
0.0410598	0.0320891
0.0684732	0.0131558
0.0749427	0.0625299
0.00409813	0.020833
0.0270651	0.00815466
0.0257602	0.00152169
0.0643752	0.024682
0.0306364	0.036377
0.0661033	0.0505336
0.00457924	0.0541363
0.0131867	0.0055833
0.00128562	0.0701806
0.0641421	0.0444162
0.0980205	0.0203998
0.0447167	0.00258644
0.0212406	0.0042123
0.0623331	0.0482373
0.00898643	0.0896173
0.0181791	0.0214689
0.0392224	0.0389591
0.0264172	0.0281299
0.0226086	0.072437
0.0281656	0.0324602
0.000937579	0.110633
0.0612986	0.0989073
0.0449787	0.0678393
0.00771515	0.036208
0.00202108	0.0579683
0.0754948	0.0713422
0.0325166	0.0796701
0.0791371	0.00885981
0.0640656	0.0120818
0.0447432	0.0326751
0.0233338	0.0509696
0.01202	0.0108908
0.0150511	0.0384128
0.0242437	0.0215236
0.0433536	0.0513408
0.0315471	0.00514756
0.0665487	0.00555371
0.00319818	0.0439127
0.00328245	0.0432632
0.0915617	0.0553094
0.0299506	0.0229387
0.0309837	0.0115242
0.0155658	0.0326957
0.0190272	0.037099
0.0359836	0.0960284
0.0618478	0.0284508
0.0243047	0.000556763
0.0278803	0.0362543
0.0282065	0.0438246
0.0565607	0.0621891
0.00741664	0.00146365
0.0005322	0.0152126
0.0412227	0.0131268
0.00694996	0.0338273
0.000917355	0.0112579
0.0944177	0.0100393
0.0122384	0.0408083
0.00833835	0.0453758
0.00437207	0.084319
0.0453069	0.0586512
0.0321066	0.0632967
0.0534961	0.0548879
0.0185768	0.0636244
0.0209055	0.0152262
0.0213592	0.0458863
0.0694854	0.0633242
0.0405586	0.0903342
0.000543911	0.0970613
0.013194	0.0333121
0.0837359	0.013805
0.0478206	0.0198233
0.0112026	0.01141
0.0063115	0.0667787
0.0583149	0.0111504
0.00749932	0.048841
0.0479282	0.11501
0.0216566	0.0122909
0.00417695	0.0672206
0.00953033	0.0702031
0.0357148	0.00164982
0.00275307	0.0834692
0.00120162	0.0567205
0.0565672	0.0475383
0.0479111	0.0387643
0.0627778	0.014429
0.0247513	0.0751165
0.00155374	0.0290495
0.143723	0.0612864
0.00410176	0.00111904
0.0300764	0.0688222
0.0330917	0.0365109
0.00873498	0.0436576
0.0970642	0.10207
0.00942515	0.0335744
0.0569801	0.0143484
0.0236295	0.00222241
0.105013	0.1176
0.000988774	0.0123366
0.0466322	0.0020251
0.0664883
0.00393317
0.000588648
0.0118105
0.0728386
0.0539309
0.00523561
0.051765
0.0180467
0.0659555
0.0574578
0.00208777
0.0334079
0.0902152
0.0623465
0.110141
0.00942523
0.00312495
0.00073594
0.00461774
0.210619
0.0268121
0.0891499
0.0210393
0.0762836
0.0576259
0.018074
0.0310923
0.0869977
0.0931728
0.00105738
0.0239606
0.0179999
0.0179549
0.0780297
0.00644967
0.00357003
0.0415952
0.0012102
0.00650639
0.0419824
0.0200747
0.00288655
0.0361696
0.00563656
0.0587277
0.0138279
0.0226374
0.0238319
0.0840137
0.0019476
0.037914
0.00876289
0.0121559
0.0219676
0.0612738
0.0195907
0.0559443
0.0152012
0.00401235
0.0156861
0.0405813
0.0131466
0.0652387
0.0737042
0.0207112
0.0074155
0.0307236
0.00374684
0.00822808
0.00305979
0.0683276
0.0213622
0.00463233
0.0144414
0.0230344
0.040904
0.0123849
0.0490807
0.0377436
0.114469
0.0149246
0.0692723
0.00759775
0.011019
0.0104689
0.0402326
0.00412534
0.0964842
0.0324609
0.0119822
0.00504185
0.0272702
0.017431
0.00337312
0.0375175
0.00114909
0.00143209
0.015322
0.0265798
0.0348154
0.00292194
0.0373901
0.0703739
0.11671
0.010141
0.0309151
0.00642343
0.0202226
0.0273591
0.0125696
0.119688
0.00438221
0.0463207
0.0498743
0.0114701
0.0721057
0.00822168
0.0204079
0.00901711
0.0793818
0.0314039
0.0109665
0.00296193
0.0367328
0.032712
0.00115149
0.0385633
0.0184457
0.120727
0.026437
0.0514411
0.0458732
0.0163064
0.0357751
0.0399321
0.00788729
0.0757288
0.0142809
0.0109991
0.023415
0.0333192
0.0104898
0.110113
0.000721908
0.00235268
0.00496763
0.00998221
0.0393499
0.00489104
0.0522906
0.0947376
0.0143052
0.0872201
0.00401869
0.0644055
0.00140557
0.0258775
0.0145077
0.0252566
0.0452994
0.00259846
0.0270954
0.0224458
0.0219894
0.0675116
0.0766102
0.0204534
0.0441392
0.0536517
0.00491369
0.0296066
0.0455112
0.0581461
0.0192218
0.0166777
0.00466862
0.0227837
0.0234758
0.0234176
0.00297275
0.0656272
0.00134336
0.0240442
0.00912852
0.0695287
0.00297877
0.0240892
0.0191054
0.0449473
0.0297558
0.0617724
0.0561732
0.0720845
0.0562945
0.00765161
0.0136197
0.0385325
0.0106955
0.0242232
0.0113571
0.0623403
0.041108
0.0205079
0.127026
0.00379796
0.0448884
0.00326718
0.00828554
0.0118553
0.0563307
0.023251
0.0533935
0.0534793
0.00792817
0.0333984
0.186368
0.00696417
0.0177297
0.069151
0.000672254
0.0611944
0.102773
0.00161037
0.0795109
0.00117286
0.04875
0.0311862
0.00951526
0.0376135
0.00367858
0.0557478
0.0501527
0.00264472
0.025453
0.0453211
0.0272673
0.0390689
0.00181379
0.000795665
0.038753
0.0346391
0.127361
0.0335943
0.0370255
0.0727434
0.0896604
0.0337039
0.0127925
0.0262627
0.0363339
0.0685892
0.00209089
0.0133773
0.0375528
0.0554869
0.00682149
0.00249021
0.0016256
0.00064462
0.0124277
0.0528018
0.0344638
0.0295957
0.00465958
0.0667517
0.0730956
0.0775992
0.0296342
0.0187152
0.0468459
0.0018042
0.00555014
0.0840405
0.0320172
0.00225743
0.040314
0.00138846
0.0621224
0.0928113
0.0212049
0.0561597
0.0242158
0.0135025
0.00134345
0.0588584
0.0202185
0.0153005
0.048692
0.0332237
0.134742
0.0491075
0.0057891
0.0212055
0.0237079
0.00136557
0.0140397
0.0267416
0.0127357
0.018701
0.00425469
0.0332302
0.00679833
0.0856981
0.0405031
0.000939792
0.00191387
0.0209641
0.0793489
0.0180874
0.0389568
0.0516688
0.0229081
0.0519931
0.0854759
0.0419447
0.0480791
0.0834198
0.0574391
0.0341665
0.0137821
0.0774351
0.0880786
0.0923396
0.0337485
0.10327
0.0075819
0.00183209
0.00592651
0.0250323
0.0554138
0.00562019
0.003708
0.00119434
0.00740573
0.0726941
0.145829
0.020443
0.0154695
0.0470885
0.0603018
0.029928
0.0444381
0.00460967
0.0531735
0.0353381
0.00968311
0.00739432
0.00445388
0.0405161
0.039612
0.0239277
0.0370636
0.0101825
0.00305036
0.00280259
0.0527543
0.0820147
0.0353284
0.0111138
0.0278695
0.0223441
0.0130974
0.0028221
0.0217976
0.0272731
0.0384618
0.0226348
0.00863704
0.0224494
0.0278086
0.0823836
0.0170395
0.00453838
0.0150426
0.00929884
0.0149689
0.0170399
0.0236311
0.0550011
0.0120215
0.122005
0.037495
0.0905085
0.0583077
0.0222559
0.0102274
0.0375519
0.00964124
0.00385323
0.0413837
0.011455
0.00652693
0.013231
0.00242087
0.0255475
0.0153965
0.0370643
0.00798279
0.0387626
0.0422956
0.0021819
0.0068653
0.00953981
0.00743078
0.0359572
0.0204616
0.00157787
0.00546082
0.00183718
0.082568
0.050944
0.036497
0.00907149
0.00203989
0.00436259
0.00053358
0.00592106
0.00245865
0.0459287
0.00784236
0.0436943
0.00832336
0.000620657
0.00591446
0.0398352
0.0174845
0.0403077
0.000544825
0.0284362
0.0373194
0.0030586
0.0243809
0.0107333
0.00115415
0.000539599
0.0117108
0.00828843
0.00354301
0.00404545
0.0771382
0.00957851
0.0155527
0.000626256
0.0429316
0.0106995
0.0155739
0.0139203
0.00808647
0.0715207
0.0935122
0.0392104
0.0118957
0.0399905
0.00449901
0.00832598
0.0441491
0.0309169
0.0445261
0.0550092
0.0208268
0.0227546
0.0105454
0.0273006
0.0253179
0.029245
0.00888114
0.0579949
0.00113835
0.0134773
0.042736
0.0474171
0.0340914
0.00116537
0.00802411
0.0183885
0.0289284
0.0270131
0.0736015
0.000768384
0.006265
0.0180718
0.0183945
0.0391391
0.0284046
0.00748022
0.0280976
0.000558005
0.0132281
0.00357162
0.040284
0.00498203
0.0257782
0.0113673
0.0495918
0.0356476
0.0120886
0.0132887
0.0542334
0.0609824
0.00443405
0.0318603
0.00247216
0.00130347
0.0177091
0.0661322
0.0223235
0.0133054
0.015818
0.00613805
0.00251757
0.00497319
0.00240193
0.0374814
0.00357453
0.0440657
0.0577087
0.0202501
[truncated: 863 more rows]

## Sheet: Explored area
IDT444		biotin-anti-HA-Fab
WT	R60A	WT	R60A	W63A
0.000405742	0.00198625	0.00184385	0.0128409	0.00262398
0.00581815	0.000236245	0.0140725	0.00471761	0.00648648
0.00131385	0.0014162	0.000735286	0.00135403	0.00184782
0.000727708	0.00125129	0.00267882	0.00400877	0.00303975
0.00169729	0.0023405	0.0252175	0.0204665	0.00867549
0.00683177	0.000876145	0.00214422	0.0142227	0.00870293				Mean	0.00639228	0.00770825	0.007649	0.0112567	0.0105823
0.000470404	0.00154974	0.0038583	0.0130387	0.00483624				Standard Error	0.380932	0.246332	0.152032	0.0874732	0.160888
0.0127543	0.00114112	0.00966511	0.00561024	0.000509233
0.00025381	7.41547e-05	0.0354604	0.00813018	0.00104202				Minimum	5.26633e-05	6.50736e-05	7.52081e-05	7.65415e-05	9.80137e-05
0.016561	0.00243427	0.0029377	0.0121425	0.00100946				Q1	0.00141854	0.00180513	0.00146511	0.00377314	0.00257353
0.000209474	0.00283927	0.00712655	0.0117579	0.0109543				Median	0.00334279	0.00427481	0.00391968	0.0083952	0.00752395
0.0156347	0.000545524	0.00271621	0.0102535	0.00660235				Q3	0.00819356	0.00962485	0.00989312	0.0162551	0.0153252
0.00293909	0.00174129	0.00757405	0.0256681	0.000124744				Maximum	0.133609	0.0783879	0.0617373	0.0559133	0.0856265
0.00176868	0.00102079	0.00826007	0.0115599	0.00665057
0.00985585	0.00415154	0.0209578	0.00490894	0.00676447				Q1-Minimum	0.00136587	0.00174005	0.00138991	0.00369659	0.00247552
0.000749158	0.00832634	0.00342659	0.000821344	0.00143587				Q1	0.00141854	0.00180513	0.00146511	0.00377314	0.00257353
0.00896379	0.00514783	0.00499303	0.00619887	0.00338209				Median-Q1	0.00192425	0.00246969	0.00245456	0.00462207	0.00495042
0.0035747	0.00429776	0.00107659	0.00566058	0.000262336				Q3-Median	0.00485077	0.00535004	0.00597344	0.00785992	0.00780122
0.00122916	0.00240263	0.00998775	0.00451731	0.0169064				Maximum-Q3	0.125415	0.068763	0.0518442	0.0396581	0.0703013
0.0181275	0.000867085	0.00384191	0.00492621	0.00253127
0.00534228	0.00427089	0.000552584	0.00510952	0.0163863
0.000760009	0.00988277	0.00713477	0.00838696	0.00308721
0.00304714	0.00707444	0.00415767	0.00131251	0.000717534				WT
0.00826094	0.000177542	0.0031641	0.00906432	0.00957113				R60A
0.000543781	0.0026554	0.00127295	0.0154738	0.00224939				WT
0.000481512	0.000681659	0.000610496	0.00830157	0.0304313				R60A
0.00593639	0.00272719	0.00178587	0.00111583	0.0191171				W63A
0.0198278	0.00200631	0.00296077	0.00830119	0.0015491
0.00181122	0.00951419	0.00371827	0.00102215	0.010015
0.00205942	0.00500663	0.000648544	0.00757605	0.0101792
0.000305514	0.00380182	0.00268106	0.00217824	0.00523444
0.00128562	0.0102771	0.00228677	0.00429457	0.00892911
0.0348981	0.00387201	0.00120603	0.00766351	0.0241948
0.00118245	7.83417e-05	0.000725685	0.0122047	0.0110494
0.00104273	0.00512716	0.00257258	0.0184962	0.013214
0.0189221	0.000170045	0.00126205	0.0192245	0.0113745
0.000674938	0.00570681	0.00205747	0.00232147	0.00397471
0.00327096	0.0137121	0.000666634	0.0136878	0.00420809
0.00066661	0.00263621	0.000556852	0.0122278	0.00846718
0.00345015	0.0027229	0.00252937	0.0219546	0.000533887
0.000384547	0.0199563	0.00192566	0.00168952	0.0133424
0.0023159	0.00233634	0.000234995	0.00294215	0.0232209
0.00103583	0.00291509	0.000339662	0.0111679	0.0182952
0.0131969	0.000509665	0.00116784	0.0155673	0.00205772
0.00300274	0.0098409	0.00313339	0.00369877	0.00741746
0.00115763	0.000201244	0.00788478	0.00997581	0.00778263
0.00110546	0.000973333	0.00166239	0.0286455	0.000615793
0.000930123	0.00066775	0.00825859	0.00510185	0.000763054
0.000552953	0.0114118	0.00098334	0.0554199	0.0121535
0.000257404	0.00257437	0.00821449	0.00534792	0.0152577
0.00466898	0.00900283	0.0042266	0.00931468	0.00308201
0.000715591	0.00309684	0.000451875	0.0116626	0.0115733
7.13333e-05	0.000549279	0.00147401	0.0131827	0.00458158
0.000759882	0.001829	0.0061365	0.0037834	0.0119402
0.00055691	0.00168379	0.00757193	0.00442095	0.0158671
0.0115926	0.00161448	0.00362536	0.0105694	0.00669067
0.00132543	0.0163998	0.00044926	0.00851097	0.00120872
0.00343902	0.0170441	0.0131751	0.00721858	0.0169764
0.000127491	0.00198127	0.0135098	0.00790011	0.0158345
0.000720387	0.00753524	0.000659682	0.0147625	0.00532966
0.00734374	0.00773188	0.00407663	0.011436	0.0268486
0.000639155	0.00365757	0.0238053	0.0138439	0.00952946
0.000203699	0.00191144	0.000561821	0.0403153	0.00327024
0.00820916	0.00392612	0.00232819	0.00918241	0.013155
0.00151662	0.00066467	0.000458419	0.00191838	0.0204405
0.0151687	0.00326043	0.0166757	0.00192036	0.00305862
0.000152312	0.0174613	0.000401513	0.00155373	0.0159149
0.00246694	0.00133066	0.00155655	0.00814769	0.0209978
0.00289963	0.0255433	0.00120444	0.0198328	0.0314877
0.000502802	0.0044917	0.00154749	0.00487049	0.00543402
0.000941738	0.0398874	0.0014481	0.00906822	0.0017092
0.0253646	0.00322856	0.00547604	0.00444369	0.000389696
0.00345889	0.000496467	0.00163385	0.00521819	0.00836837
0.00147266	0.00629248	0.00355275	0.00626381	0.00459807
0.000860061	0.000568922	0.00465634	0.0173392	0.0118952
0.00157646	0.0102981	0.00108229	0.0273408	0.00577472
0.000273593	0.0101677	0.00407654	0.0102183	0.00548228
0.000471526	0.0264449	0.00125512	0.00449478	0.021175
0.000826901	0.00298888	0.00150565	0.00101517	0.0115162
0.00615706	0.00140294	0.000360419	0.00311612	0.00858987
0.000983551	0.0417937	0.00790808	0.00118163	0.033428
0.00055143	0.00681766	0.00261159	0.0453731	0.0253483
0.000183152	0.000157819	0.000866826	0.0171211	0.0255542
0.00456613	0.00254522	0.00136497	0.0128992	0.00909655
0.00154178	0.000485966	0.00143988	0.0101377	0.00568378
9.7225e-05	0.000492926	0.000758756	0.0223172	0.00143909
0.000129575	0.0152155	0.0230144	0.0151578	0.0162547
0.00304211	0.00273126	0.00993551	0.0230573	0.00527492
0.0142201	0.00653336	0.00352888	0.0229525	0.0152929
0.000460065	0.00100585	0.00105505	0.00793313	0.00291796
0.00013161	0.0198349	0.0012488	0.0168212	0.00227072
0.000622281	0.0152594	0.00739509	0.00240618	0.000514119
0.0130582	0.000108641	0.00809882	0.00851647	0.000942001
0.000934129	0.0121662	0.000427906	0.00153239	0.00361996
0.00365181	0.00217495	0.000707315	0.0205679	0.00176552
0.0131263	0.00441671	0.00160017	0.00222583	0.0153822
0.000350452	0.00138238	0.00780653	0.0013922	0.00283298
0.000284997	0.00823973	0.00214773	0.00375559	0.0309641
0.010784	0.00136584	0.000984359	0.0196427	0.0116862
0.00158337	0.00193131	0.00846953	0.0140495	0.0153627
0.00257143	0.00310446	0.00110555	0.00739136	0.00461005
0.00435366	0.0163937	0.000603648	0.000902192	0.0355225
0.00127249	0.000971954	0.00362127	0.0298698	0.00159654
0.00239811	0.00615586	0.00229676	0.0138011	0.00510361
0.000632246	0.00108888	0.0040327	0.0275952	0.0132453
0.00428208	0.00338585	0.00151666	0.0329371	0.00147871
0.000795834	0.000663915	0.0147476	0.00451662	0.00571459
0.000105538	0.00159974	0.00183234	0.00319944	0.0100394
0.0187103	0.012691	0.0127062	0.0161338	0.00967544
0.00339062	0.000895753	0.00449471	0.0080027	0.00253628
0.00555559	0.0102404	0.00626118	0.00122033	0.00834979
0.00038505	0.0136694	0.000175176	0.000226894	0.0178387
0.000136729	0.00078761	0.00152215	0.00111	0.0207612
0.0117904	0.0175554	0.026099	0.00889947	0.012601
0.00329701	0.0106653	0.0556512	0.00876658	0.0169035
0.00109245	0.045362	0.00243194	0.0172702	0.027665
0.00138744	0.00229511	0.00066021	0.00712184	0.0121547
0.000106801	0.00468074	0.0110514	0.00073181	0.00201744
0.000122827	0.00451445	0.00114938	0.0174363	0.0135105
0.00202016	0.00011726	0.00249562	0.0224421	0.0153908
0.000116127	0.00514849	0.00718355	0.0100472	0.0243508
0.00049771	0.00240036	0.00459072	0.0168663	0.0250043
0.000512006	0.00424198	0.00422036	0.0044922	0.00648603
0.0015405	0.0188014	0.00724646	0.00452283	0.0165677
0.000206856	0.00178346	0.00813553	0.000254533	0.0343656
0.00150303	0.00536421	0.00837271	0.0146351	0.0114795
0.00171636	7.27154e-05	0.00532529	0.0239702	0.00251324
0.000616355	0.00581571	0.00146511	0.00938545	0.0140324
0.00933663	0.00834634	0.000514809	0.00698617	0.00416632
0.0361397	0.00649703	0.00141158	0.0107961	0.00449373
0.00191371	0.00332323	0.00862226	0.00454977	0.0208996
0.00503892	0.000340462	0.0200595	0.00520262	0.00492372
0.00272062	0.00292659	0.00195769	0.00124522	0.00984267
0.00451052	0.0110425	0.0098386	0.00326934	0.00211555
0.00224352	0.0102247	0.00713013	0.00311158	0.0108058
0.00672973	0.00427923	0.00502402	0.000751238	0.000716007
0.00342927	0.000603527	0.00470498	0.0234608	0.0210171
0.00285794	0.000681736	0.00127382	0.00502799	0.0484395
0.00345503	0.0147558	0.020663	0.0276768	0.0188587
0.00163248	0.0101471	0.0031598	0.00155719	0.0778756
0.00276204	0.00634388	0.0202626	0.0083952	0.0166277
0.00277827	0.00907604	0.0277476	0.0365232	0.0856265
0.000540803	0.000637274	0.00250409	0.00502344	0.0203341
0.00100796	0.00694466	0.00466852	0.0135142	0.0363689
0.000980734	0.0329402	0.00430556	0.0184462	0.00187825
0.000553706	0.0261922	0.00402585	0.0161091	0.00362156
0.00620268	0.000539358	0.00154427	0.00874753	0.00064575
0.000328505	0.00378265	0.00279533	0.00232852	0.0108066
0.00704896	0.00350785	0.000871532	0.00821157	0.00182955
0.000999344	0.00192574	0.00414218	0.0131987	0.014739
0.00145418	0.00315649	0.00394997	0.0173191	0.0153153
0.00952861	0.000350524	0.00356913	0.0356181	0.00977575
0.00155299	0.00229086	0.0221955	0.0163812	0.0111473
0.000358974	0.00193163	0.0162063	0.0111986	0.00250498
0.0056593	0.00207189	0.000437257	0.0275984	0.0159377
0.000165646	0.00150276	0.0025503	0.00110405	0.00935177
0.0104332	0.0183022	0.00636541	0.0183244	0.00068045
0.00523243	0.027599	0.00163498	0.0153388	0.0367818
0.00921239	0.000747797	0.00410512	0.0242008	0.0086663
0.001631	0.000546455	0.00241132	0.0502384	0.0534281
0.00241082	0.00424845	0.00230267	0.00521496	0.00578779
0.00396897	0.00109597	0.00940694	0.0177526	0.00469616
0.00245713	0.000176006	0.00144297	0.0220889	0.00352766
0.000992601	0.000859809	0.00630802	0.00806235	0.00190715
0.00484419	0.00566058	0.00245196	0.00560317	0.000136348
0.00265206	0.00843649	0.00146514	0.00781124	0.000778888
0.000107623	0.00902377	0.000975809	0.00551393	0.00119673
0.00116301	0.00113588	0.0341812	0.00208594	0.00850624
0.000994887	0.00701463	0.00623001	0.0268025	0.0449721
0.000657852	0.0179166	0.00771388	0.0130729	0.000469602
0.000706215	0.00778111	0.0199505	0.000428273	0.00224598
0.000543942	0.00318295	0.00116925	0.00443574	0.00166447
0.00359824	0.00120554	0.00563407	0.0187764	0.00119162
0.000849455	0.00111596	0.00084353	0.0120651	0.00150121
0.000268109	0.000945905	0.0149568	0.0205333	0.0153252
0.00152101	0.000190271	0.00287651	0.0119576	0.00194293
0.00387712	0.00366607	0.00276042	0.00694539	0.00929477
0.00427837	0.00619243	0.00253955	0.00546627	0.00997974
0.00096177	0.00438088	0.00125665	0.00123161	0.0160169
0.000788197	0.00266771	0.00847989	0.0279095	0.00187196
0.00118355	0.0147011	0.00788027	0.00992442	0.000804729
0.00352654	0.0198095	0.00731517	0.00581131	0.00487952
0.00344102	0.00723428	0.0119847	0.00150534	0.000131904
0.00198829	0.00530281	0.00926007	0.03527	0.0199784
0.00105163	0.00356019	0.00382373	0.0209499	0.0214819
0.00766884	0.0189681	0.00208926	0.0113113	0.000873614
0.000947154	0.00550322	0.00472052	0.00224339	0.026257
0.02805	0.000581014	0.00754557	0.0421284	0.0210382
0.00193412	0.00668731	0.00171736	0.00373935	0.00490045
0.000967184	0.0169215	0.00864059	0.00139936	0.0516817
0.00128174	0.0130239	0.000369375	0.00134992	0.00715725
0.00246228	0.00107346	0.0150168	0.000589652	0.00677473
0.01043	0.0198278	0.00756667	0.0017747	0.0269856
0.00231478	0.00958628	0.00424372	0.00367411	0.00985067
0.0145214	0.00996501	0.00537621	0.0169483	0.0240895
0.0483399	0.00193423	0.0181337	0.00362396	0.0209238
0.01621	0.00382386	0.00390407	0.00513538	0.00642327
0.00161808	0.00874346	0.010944	0.0373933	0.00587968
0.00777255	0.000305632	0.00470345	0.0206703	0.00983422
0.00270625	0.00406837	0.00160227	0.0178666	0.0106645
0.00412974	0.00364254	0.00325427	0.0216591	0.0161242
0.00541476	0.00359145	0.0116139	0.00320215	0.0112039
0.0102162	0.00229727	0.00405063	0.00182146	0.00858713
0.0144774	0.00163589	0.0138406	0.017451	0.020018
0.013216	0.00870117	0.000926962	0.0183921	0.00455664
0.00450613	0.00259355	0.0536359	0.00151685	0.0145746
0.00135561	0.000955324	0.0157855	0.0263909	0.000770349
0.0026463	0.00316197	0.00525095	0.0179399	0.00566795
0.00572135	0.00260665	0.00356066	0.00129669	0.0322983
0.00103371	0.000407576	0.00170853	0.0128287	0.0346943
0.00494457	0.00250914	0.0178772	0.0130075	0.0295798
0.00188692	0.00362362	0.00437795	0.0173217	0.00046233
0.0246785	0.000827754	0.0028838	0.0124742	0.0184746
0.00100934	0.00330498	0.000743003	0.00169255	0.0250011
0.00140534	0.00427874	0.00717361	0.000331346	0.000846083
0.00390745	0.00659787	0.00529439	0.00695761	0.00541808
0.00177999	0.00160238	0.00893839	0.0013799	0.00294511
0.00721354	0.00227753	0.00724903	0.00606066	0.00301791
0.0272398	0.00199826	0.00408896	0.0169482	0.0157075
0.00147981	0.00131704	0.0010846	0.00844819	0.002616
0.0111716	0.00777202	0.00132692	0.00580719	0.00225361
0.000848484	0.00141613	0.0236388	0.0049956	0.0140187
0.00487583	0.00663853	0.0154732	0.00135462	0.0208561
0.000595613	0.00862225	0.00391535	0.0139607	0.00108899
0.00222602	0.00448571	0.000355142	0.00761277	0.00179344
0.00135328	0.00154139	0.00309906	0.00885902	0.0124057
0.00832333	0.00142619	0.00564496	0.00273828	0.00537768
0.006136	0.0122929	0.00802112	0.0136377	0.0479547
0.00571958	0.00344311	0.00263366	0.0145192	0.0215947
0.00587851	0.00434214	0.00130394	0.00331138	0.00680069
0.0216199	0.00417845	0.00784357	0.00259738	0.00114314
0.00892363	0.00613712	0.00112409	0.00818648	0.000173042
0.00121442	0.00259621	0.00288756	0.00272622	0.00914
0.0010021	0.00305089	0.000169532	0.00252628	0.0405887
0.00437367	0.0130322	0.000699961	0.000735109	0.00633349
0.00191946	0.0110621	0.00364641	0.0172154	0.00702665
0.000498507	0.0528902	0.00105828	0.00508431	0.0193121
0.00447072	0.000769357	0.00279728	0.00064189	0.0269298
0.0042684	0.0102218	0.00570589	0.000284632	0.017586
0.00058038	0.00488844	0.00226062	0.00657932	0.00285888
0.00262213	0.0272888	0.0230085	0.00245225	0.0310845
0.00483913	0.0172926	0.000297422	0.00771783	0.00752395
0.00811129	0.00673972	0.0127511	0.0175074	0.00979493
0.00107594	0.0309101	0.00107239	0.00229172	0.00719994
0.00146199	0.00508114	0.00779246	0.00110654	0.000365316
0.000736816	0.00831594	0.00307892	0.000575234	0.00569064
0.000352779	0.0019155	0.00435336	0.00683261	0.00181392
0.00894565	0.00409825	0.00462399	7.65415e-05	0.0352035
0.00253526	0.012134	0.000743465	0.0137142	0.0172775
0.00761859	0.0100743	0.00137179	0.0206344	0.00375086
0.0137506	0.00768197	0.0134032	0.0559133	0.000117978
0.00179573	0.00244733	0.0095851	0.00126875	0.000114183
0.00352146	0.0138242	0.00448112	0.00185927	0.0265835
0.00449887	0.0217	0.000546718	0.01639	0.0152237
0.00141351	0.00351053	0.00128493	0.0113891	0.0106383
0.0041477	0.0173211	0.00605645	0.00306009	0.00405613
0.0231781	0.0232614	0.0120045	0.00253135	0.00142769
0.000427443	0.00302469	0.0027648	0.0192102	0.00135452
0.00710588	0.00470945	0.00239426	0.0518903	0.0010463
0.00180349	0.011757	0.000954348	0.0011679	0.00158498
0.000808777	0.00282996	0.00772261	0.0205415	0.00014036
0.00121873	0.00213788	0.000887526	0.0124836	0.0205899
0.0116444	0.00200215	0.0266435	0.00335504	0.00397685
0.00108488	0.00102676	0.00138061	0.0434262	0.0225672
0.00798296	0.000622982	0.00101023	0.00428601	0.0447007
0.00513271	0.0118535	0.000568794	0.0059911	0.000165191
0.000351799	0.0037011	0.00111277	0.000293817	0.0044868
0.00191191	0.00225114	0.0355726	0.0395509	0.00285115
0.00172329	0.025328	0.000319514	0.00701293	0.00176564
0.00801276	0.00591473	0.00738133	0.0134663	0.00676942
0.016452	0.00282237	0.0285846	0.00792888	9.975e-05
0.00418271	0.0446444	0.00988036	0.0131317	0.00237796
0.0187125	0.000892169	0.00940053	0.0125922	0.00334356
0.0120467	0.000743986	0.000694874	0.0185202	0.00885285
0.00119206	0.000863235	0.00134088	0.000241218	0.00223051
0.00154521	0.00431704	0.00558841	0.00935879	0.0133092
0.015561	0.00363094	0.00179599	0.00582314	0.0113236
0.00235623	0.00625142	0.0306971	0.00721928	0.00622777
0.0026054	0.00218378	0.0120526	0.0144137	0.00593344
0.0243415	0.000654542	0.0144048	0.0119535	0.0120409
0.00729603	0.000936369	0.00124936	0.0126451	0.00886148
0.00205043	0.00467473	0.00146061	0.00582313	0.0129133
0.000321698	0.0111791	0.000949479	0.00599499	0.00139777
0.0119517	0.00971733	0.00120475	0.00249876	0.000442138
0.00604268	0.00188312	0.00206599	0.0182414	0.00156547
0.00148716	0.00860635	0.00132318	0.0275123	0.00763544
0.000954415	0.0163046	0.0107797	0.00323726	0.00366596
0.00105155	0.00451366	0.00154304	0.00752747	0.00257353
0.00949575	0.00234195	0.000260081	0.00938641	0.00155031
0.00219423	0.0114479	0.000330003	0.023335	0.00324411
0.00331893	0.0208666	0.022181	0.0106255	0.00968617
0.00929508	0.000712917	0.000735841	0.00470505	0.0043653
0.00176102	0.00864903	0.00805857	0.0123567	0.013159
0.0181693	0.0218967	0.00218652	0.00346132	0.0164619
0.0176145	0.00171182	0.000312652	0.00456021	0.0185555
0.000558876	0.00580997	0.00215882	0.00987589	0.00219206
0.00553793	0.00138312	0.00887573	0.0138647	0.0256869
0.00122712	0.0244121	0.013094	0.00526426	0.00218557
0.00264955	0.0165341	0.00148461	0.0180557	0.00107494
0.00567047	0.0041648	0.0279997	0.0193123	0.00523277
0.0190316	0.00180734	0.00844434	0.0278887	0.00138664
0.0211167	0.0491552	0.0134703	0.0291609	0.00329637
0.000283644	0.0255309	0.00811361	0.00907069	0.00292406
0.000419766	0.0102439	0.00243519	0.00968109	0.0145419
0.0316745	0.00682927	0.00100351	0.000717955	0.000553961
0.0118428	0.0135255	0.0617373	0.00998833	0.00939264
0.0120421	0.00530919	0.0223073	0.0147134	0.00251105
0.00885827	0.0409673	0.00971848	0.00960744	0.0050747
0.00804776	0.0223309	0.0022982	0.00701152	0.000471395
0.00265397	0.00616696	0.000899133	0.028662	0.00792642
0.000364065	0.00335666	0.0164405	0.0141037	0.010391
0.00689973	0.00287126	0.00135403	0.00618972	0.00348329
0.00090576	0.00685007	0.00220851	0.0115074	0.00127006
0.000930427	0.000753243	0.0103399	0.0103489	0.00413563
0.00405443	0.00363018	0.00240304	0.0016047	0.00917905
0.000469594	0.0203856	0.0135621	0.0245378	0.00557448
0.00321174	0.00156616	0.00873978	0.00331071	0.0212532
0.00232332	0.00606726	0.0103801	0.0177566	0.00696989
0.0194759	0.0019531	0.00106129	0.00702523	0.0334094
0.00667046	0.0105592	0.00312166	0.00901112	0.00583963
0.00348603	0.00492694	0.0139337	0.000907167	0.00159052
0.0031029	0.000689437	0.00262152	0.00909495	0.00192605
0.0161551	0.00113145	0.00136288	0.000655606	0.0188951
0.00552506	0.00511523	0.000682354	0.000531979	0.00899926
0.00205573	0.000661942	0.000813611	0.000900834	0.0151701
0.00268744	0.00174123	0.00151209	0.0042463	0.0209513
0.0065267	0.0038595	0.00836531	0.0244452	0.00110863
0.000430776	0.0106107	0.00685138	0.0227175	0.00560041
0.0198771	0.0351466	0.000991264	0.00125799	0.0224333
0.00586885	0.0153887	0.00811755	0.0151391	0.00616783
0.0214402	0.00595227	0.000570615	0.0142724	0.00305523
0.00161627	0.00641984	0.00216	0.0355587	0.00343045
0.00871283	0.00205344	0.00135639	0.00153549	0.0146933
0.00269672	0.00643111	0.0119806	0.00625987	0.00794455
0.0077701	0.0087885	0.00391968	0.0173893	0.0218705
0.00134459	0.00467338	0.00938161	0.00111505	0.0187967
0.00647403	0.0037108	0.0195591	0.0037616	0.00344315
0.00878707	0.00375378	0.00459413	0.000925264	0.00171315
0.00290528	0.00339488	0.0156908	0.0125848	0.00551673
0.00657054	0.0207353	0.000650758	0.00138682	0.00534166
0.00486602	0.0329351	0.00151001	0.00345661	0.0249493
0.00689531	0.00286038	0.0147105	0.0179258	0.00728606
0.00264397	0.00164186	0.000100459	0.00421389	0.023205
0.00518061	0.0279897	0.00181199	0.0036637	0.0183872
0.0179407	0.000932118	0.00284381	0.0080663	0.00130575
0.00106404	0.00261614	0.00462923	0.0216362	0.00390296
0.00589121	0.000314895	0.0154911	0.0172919	0.00663032
0.0191003	0.00479965	0.0226368	0.0281701	0.00238242
0.00361053	0.00241711	0.0526229	0.00419756	0.00968095
0.0104747	0.0346434	0.000894835	0.00689237	0.0118268
0.00492302	0.00596426	0.0235126	0.00160618	0.0227557
0.0252635	0.00377829	0.0112645	0.00698316	0.00609044
0.00400727	0.00409488	0.0115286	0.00167326	0.0148952
0.00200188	0.0096377	0.00180506	0.0044851	0.0103089
0.00296538	0.000837563	0.00785564	0.026293	0.00357371
0.0072027	0.000446042	0.000749464	0.00409873	0.00567066
0.00142137	0.00188593	0.0169624	0.00853056	0.00216604
0.00535409	0.00664836	0.00932003	0.0098789	0.00127007
0.00917537	0.0648994	0.0016144	0.0158865	0.0175144
0.00069958	0.0113795	0.000825018	0.00657573	0.00122186
0.00114649	0.00415607	0.0505821	0.0170429	0.000355179
0.000910227	0.00153077	0.0030668	0.00820941	0.00955074
0.000327672	0.000473688	0.00309802	0.0403747	0.00409611
0.00174698	0.00186422	0.00736522	0.00748388	0.01791
0.000414667	0.000961278	0.00118757	0.0162551	0.00360894
0.00528789	0.00611026	0.0121676	0.0288938	0.00891256
0.000915574	0.00491158	0.00693561	0.00174872	0.0019928
0.00064677	0.0356527	0.0295706	0.00614559	0.00156405
0.00341214	0.00639666	0.00105014	0.00739757	0.0179427
0.0045641	0.00532311	0.0124421	0.024065	0.00258245
0.000992455	0.000926017	0.0130917	0.0138809	0.00405876
0.00319161	0.00488471	0.0039615	0.0106886	0.00190349
0.00294173	0.014752	0.00106522	0.00783296	0.00187906
0.00827027	0.00186191	0.00610165	0.0059278	0.000819693
0.000847596	0.0209803	0.0167971	0.0044571	0.00472201
0.00531479	0.00249868	0.00364571	0.00906544	0.000182071
0.000542747	0.00558683	0.0169789	0.00971768	0.0022601
0.00677459	0.00471489	0.00121385	0.0421075	0.0191426
0.00219991	0.013813	0.00575143	0.0209238	0.0215688
0.0014526	0.0150526	0.00236579	0.00127475	0.00186751
0.022297	0.00396496	0.0156671	0.00325013	0.0143372
0.00126901	0.00139279	0.00228712	0.00280191	0.00295986
0.00379649	0.00221738	0.0165304	0.0232323	0.00776237
0.0083524	0.000949701	0.0020639	0.0135849	0.00166225
0.00516856	0.00369579	0.0170102	0.00545395	0.00594609
0.00431673	0.00118029	0.0141489	0.00736681	0.0107355
0.00548436	0.0012906	0.00150946	0.0151141	0.00774077
0.00400422	0.0420833	0.00586732	0.0164763	0.0156822
0.00183106	0.0217769	0.00701117	0.0112223	0.00589969
0.0138085	0.0046573	0.00324336	0.00324448	0.00605214
0.00215329	0.0053527	0.0116348	0.0325147	0.0235274
0.00664221	0.0178706	0.0034953	0.0125301	0.00265948
0.00678949	0.00707484	0.0259993	0.00102233	0.000121641
0.00275786	0.00617878	0.0110139	0.00226573	0.00959191
0.0173577	0.00118996	0.0323433	0.0139397	0.000588159
0.00164947	0.00245661	0.00234971	0.00457915	0.000447843
0.000671975	0.000801429	0.00261693	0.00593563	0.00106664
0.00230578	0.00331567	0.00233414	0.00415038	0.000498313
0.0032489	0.0137418	0.000821008	0.0166277	0.00599352
0.000990411	0.00300312	0.000741316	0.0155324	0.00917126
0.000678716	0.00203887	0.00260034	0.00377314	0.00981758
0.000847079	0.00929739	0.00115261	0.0351147	0.0083888
0.00291858	0.000778977	0.0112174	0.00354028	0.00503365
0.0185264	0.00301922	0.00751057	0.00424929	0.00777691
0.0015661	0.00281394	0.00101098	0.0121254	0.0262298
0.00447704	0.0152999	0.0110955	0.0177526	0.00715569
0.00292788	0.00396162	0.00116707	0.005567	0.0104183
0.0137678	0.00139153	0.0533427	0.000875462	0.0124848
0.00125902	0.00160194	0.0145424	0.0014786	0.0106804
0.00206333	0.00595157	0.000549417	0.0139833	0.0389743
0.00158173	0.0209698	0.0138117	0.000749275	0.0104154
0.000272008	0.00041402	0.0365513	0.0215697	0.00976761
0.0228991	0.00255178	0.0424513	0.0126299	0.000242146
0.000904191	0.000499398	0.0215597	0.0148288	0.0420081
0.0117258	0.00182176	0.0163702	0.00535052	0.00140846
0.000612552	0.017524	0.00214483	0.00997509	0.00964357
0.00177096	0.0146102	0.00225329	0.0167925	0.0176687
0.00313771	0.00735831	0.00598356	0.0277803	0.000113142
0.000737843	0.00487191	0.00382446	0.0119764	0.0064592
0.00588934	0.00554795	0.00943303	0.0052633	0.00847202
0.0102232	0.00233554	0.010426	0.00369613	0.00160645
0.00713649	0.00377891	0.00980644	0.0135456	0.000354631
0.00300371	0.00421659	0.000411581	0.00143407	0.0151234
0.0025688	0.00714767	0.0250185	0.0279789	0.012408
0.00226479	0.00575532	0.00268172	0.011147	0.00130567
0.00497188	0.00257166	0.012642	0.00512067	9.93264e-05
0.00660389	0.00177046	0.00918759	0.0418306	0.0315562
0.00364873	0.00381179	0.00103451	0.0147037	0.0152374
0.00307481	0.0158895	0.0105603	0.00665896	0.00305757
0.00176513	0.00353353	0.0058231	0.00485859	0.00932276
0.00257657	0.00241446	0.000938182	0.00802309	0.0147641
0.0015243	0.00430473	0.00251429	0.0073302	0.00285103
0.0109363	0.0154329	0.00399446	0.0194838	0.00536475
0.0041413	0.00297736	0.00353921	0.0309752	0.000345116
0.00411967	0.00638981	0.00840892	0.0321172	0.0195405
0.000914978	0.00350639	0.00322659	0.0010735	0.0425945
0.0010194	0.000932846	0.000158532	0.0222536	0.0138614
0.000401222	0.00199186	0.00282116	0.00234377	0.00575222
0.0102928	0.0198121	0.000446098	0.0114776	0.0162114
0.00281929	0.00796943	0.00173603	0.0159634	0.0050977
0.00238824	0.0330867	0.0199814	0.00607752	0.0217246
0.0077027	0.00119061	0.000804177	0.0173031	0.00297594
0.000980771	0.00146881	0.0196572	0.00408734	0.00478619
0.0172605	0.00115543	0.00173451	0.00520389	0.00591505
0.00250769	0.0012709	0.00639895	0.0223304	0.0200475
0.0110776	0.00155134	0.000201302		0.00847181
0.0011244	0.00421723	0.00134976		0.00274198
0.000595092	0.00177902	0.00241072		0.0335328
0.00773682	0.0376852	0.0094087		0.0183411
0.000962403	0.00221254	0.00118074		0.00334671
0.000509086	0.00411135	0.00153773		0.00855942
0.0161989	0.00333884	0.000403004		0.000276923
0.00419285	0.00372349	0.026153		0.00435023
0.0141934	0.00317608	0.00107894		0.0167926
0.00113707	0.0284393	0.000277959		0.00861604
0.0113104	0.00209885	0.00120753		0.000135875
0.00561866	0.00169946	0.00193818		0.00299454
0.0106198	0.00330948	0.00803051		0.00784148
0.000429438	0.0192789	0.00157467		0.0100885
0.00499138	0.0286668	0.0210646		0.00193444
0.00254252	0.00921449	0.00071881		0.0155797
0.0113146	0.0355837	0.000100086		0.00329071
0.00558007	0.0102643	0.00234622		0.0575318
0.000904833	0.00673532	0.00517865		0.00090625
0.00574804	0.0053695	0.00308253		0.0272785
0.00275727	0.00494374	0.00110818		0.00842777
0.00316205	0.00122154	0.00553603		0.0153801
0.0016209	0.00295964	0.00320204		0.0404087
0.0125896	0.00160352	0.013252		0.00882295
0.00169941	0.00346684	0.000510787		0.00493575
0.0020339	0.00784723	0.000874231		0.0108313
0.00722974	0.00472367	0.022624		0.0156274
0.0152848	0.00368953	0.00236167		0.000575654
0.00390335	0.00329672	0.00939582		0.0237317
0.00522699	0.00124368	0.00348687		0.00198426
0.000300866	0.0489791	0.0219722		0.0153465
0.0291708	0.0299665	0.00656272		0.0178941
0.00106318	0.00809923	0.000467824		0.00391331
0.00141863	0.00555798	0.00176405		0.0116583
0.00524341	0.001403	0.00101051		0.0137026
0.000767312	0.0193888	0.000732353		0.00880725
0.00159875	0.0155283	0.0109639		0.00583698
0.00380472	0.0116672	0.00852118		0.00309045
0.0023318	0.0109707	0.00899213		0.00761651
0.00984191	0.0338505	0.00943098		0.00873301
0.00238786	0.00235038	0.0016641		0.0022738
0.000965351	0.00153792	0.000755313		0.000313753
0.000670455	0.000555657	0.00643163		0.0150595
0.0221698	0.00112297	0.00260819		0.0251436
0.0170621	0.00474566	0.000181426		0.00381673
0.00118452	0.000801701	0.00862447		0.0233238
0.022713	0.000580707	0.0025458		0.0140589
0.00108395	0.00681191	0.00067242		0.0271457
0.0018333	0.00163984	0.000262932		0.0206964
0.000683114	0.0155512	0.00802532		0.012866
0.00512718	0.00214702	0.000935853		0.0190431
0.00598844	0.00162651	0.000403679		0.00843167
0.00298034	0.00152386	0.00177777		0.0142466
0.00689148	0.00369491	0.000220675		0.00379781
0.00592419	0.00291505	0.000945838		0.00782725
0.00166754	0.000945816	0.000263964		0.000136043
0.000324969	0.0314094	0.0290473		0.021232
0.00668082	0.0246473	0.00357324		0.00918463
0.0146466	0.0176892	0.0276858		0.0108135
0.013892	0.00234292	0.0247591		0.0119409
0.00475302	0.00217032	0.0156637		0.00219806
0.0015566	0.00270993	0.000723926		0.0498508
0.000390447	0.000228281	0.00835832		0.00138282
0.00309223	0.00100338	0.00336989		0.00449155
0.00344322	0.00455473	0.00986372		0.000292968
0.00765329	0.00794988	0.000434544		0.0129174
0.0130332	0.0141534	0.00476746		0.0178664
0.00190217	0.0134869	0.0153558		0.0262777
0.00412949	0.0106617	0.00286602		0.000721669
0.00201051	0.000192446	0.00170563		0.0201863
0.00971064	0.00327739	0.00182526		0.00352377
0.00292026	0.0163581	0.0436467		0.0166216
0.00146548	0.00319433	0.0154303		0.00787267
0.0195608	0.00167192	0.00250889		9.80137e-05
0.00121562	0.0327408	0.00383227		0.00375717
0.000229088	0.00748731	0.00101389		0.00784532
0.0167349	0.00348898	0.00174309		0.0674412
0.00833081	0.00218714	0.00525176		0.000456609
0.002128	0.0120617	0.00414165		0.00416798
0.00234709	0.007028	0.00734023		0.00449532
0.00642123	0.0295255	0.00229556		0.00593652
0.000925785	0.0235045	0.00136099		0.0176362
0.0102226	0.00471564	0.0125397		0.00430377
0.00281753	0.0166312	0.0139411		0.00208716
0.0289023	0.00770569	0.00107966		0.000727424
0.00735453	0.00288525	0.00128773		0.00819655
0.00187844	0.0186648	0.00019674		0.00079277
0.00111442	0.0129498	0.00329717		0.00992196
0.0176694	0.012279	0.000776836
0.00430829	0.00598659	0.00435395
0.0382067	0.00476796	0.000224762
0.00221774	0.0105816	0.00192813
0.00853303	0.00115697	0.00747361
0.00813965	0.00235638	0.0262402
0.0021357	0.000621251	0.0238869
0.00312398	0.00406792	0.00109465
0.00287754	0.00221399	0.0113164
0.030682	0.0202515	0.000503703
0.0057452	0.00280125	0.031543
0.00847833	0.00413244	0.00341298
0.0049959	0.00137783	0.00828505
0.00249457	0.00224137	0.00514863
0.000939105	0.00372706	0.0238771
0.00570067	0.00119231	0.000612748
0.00792802	0.00340206	0.0025891
0.0204063	0.00119182	0.0256652
0.00274086	0.00664038	0.0438356
0.00689157	0.021845	0.00406853
0.00197604	0.00260275	0.0268956
0.0188676	0.00599633	0.00589955
0.00270971	0.00652029	0.0277496
0.00211665	0.0119867	0.00156702
0.0108609	0.00604741	0.0018909
0.00317816	0.0443798	0.000947354
0.00162257	0.00070325	0.00328161
0.00190375	0.00630732	0.00632116
0.012522	0.000695682	0.00711502
0.00294844	0.000479043	0.0270422
0.00489774	0.000587563	0.00733885
0.00248089	0.000404908	0.00443329
0.00894169	0.00505193	0.000811964
0.00181723	0.00356431	0.00967203
0.00103724	0.00911038	0.01527
0.00288496	0.000809628	0.011602
0.00706721	0.000653582	0.00544795
0.0199242	0.00390226	0.0228851
0.00442007	0.00156549	0.0032884
0.00614641	0.00986818	0.00122222
0.00369796	0.00871153	0.00989312
0.00338285	0.0127399	0.00162239
0.0150231	0.00266878	0.00461811
0.0287702	0.000914745	0.00419119
0.00189214	0.0632682	0.0104513
0.00134973	0.000908682	0.00350059
0.00638935	0.00200241	0.00108099
0.0101474	0.00127714	0.000644766
0.0161186	0.0024241	0.00374804
0.0429926	0.00432125	0.00218371
0.014593	0.000974564	0.00460896
0.00191119	0.00076263	0.0159562
0.00714131	0.00113084	0.0126584
0.000769843	0.0171375	0.0112582
0.00101543	0.00425461	0.0388085
0.00164505	0.00418486	0.017674
0.00272361	0.00256986	0.00989323
0.00894172	0.000458194	0.0177217
0.00185434	0.0315991	0.00242121
0.000187484	0.015555	0.00769718
0.00594308	0.00207841	0.0159376
0.0018763	0.00102308	0.00637241
0.00949667	0.00092371	0.0132541
0.000954983	0.00315538	0.0269982
0.0248231	0.00626572	0.0357793
0.00222637	0.016426	0.0035089
0.00895372	0.0272178	0.00119222
0.0332137	0.000954199	0.00136465
0.0106862	0.0112074	0.000345
0.0165414	0.000245614	0.0102378
0.00262022	0.00408949	7.52081e-05
0.000314767	0.0166958	0.00805894
0.00541858	0.057233	0.00217724
0.00739454	0.00647523	0.00710655
0.00654866	0.00183961	0.00723893
0.00400743	0.0102982	0.00206555
0.0009111	0.025293	0.00548272
0.000640484	0.00903535	0.0087195
0.00131439	0.0138366	0.0160191
0.00323548	0.016123	0.00292891
0.00191527	0.000546959	0.0242982
0.0024449	0.00687034	0.0270887
0.00737507	0.000968996	0.00517562
0.00291014	0.0115049	0.0313112
0.0117083	0.00514486	0.00310199
0.00253886	0.00268091	0.00392724
0.00186422	0.0595976	0.0049888
0.00263754	0.015951	0.001812
0.0152057	0.000503351	0.00317392
0.00112152	0.00371694	0.0146296
0.00200303	0.0168975	0.0123465
0.000602319	0.00147485	0.00194021
0.00287429	0.00332695	0.000994629
0.00856225	0.00821079	0.00399826
0.00694681	0.0178655	0.0118372
0.00308457	0.0106349	0.00367184
0.00503587	0.00745075	0.0100333
0.000801622	0.000154813	0.0424517
0.0094455	0.007252	0.00680986
0.00384336	0.0165323	0.000980152
0.0100962	0.00566092	0.0255928
0.0124398	0.000922563	0.0201405
0.0016795	0.00241676	0.010047
0.00267684	0.000693958	0.0099619
0.0279358	0.00199744	0.00314321
0.0041512	0.00478842	0.014588
0.00201144	0.0108553	0.00815214
0.0171783	0.000590439	0.00347789
0.00637342	0.000562247	0.0150375
0.00256825	0.00073131	0.000466056
0.0122099	0.00202713	0.00243876
0.0106929	0.00388323	0.00328139
0.0122009	0.00599567	0.0210576
0.0025497	0.0092643	0.00366095
0.0107638	0.00260792	0.0261143
0.000465039	0.000473435	0.00462808
0.000455942	0.00358946	0.034683
0.00403228	0.0128353	0.0189817
0.00302822	0.0185199	0.00116599
0.000739746	0.0145819	0.0104427
0.0014247	0.00912098	0.00643824
0.00530328	0.00919917	0.00908465
0.00466126	0.000611028	0.000281871
0.027282	0.00177487	0.00645064
0.00489408	0.0179862	0.00743228
0.00389768	0.00546075	0.00813583
0.00205589	0.00745282	0.00045802
0.000447991	0.00830107	0.00267096
0.010816	0.00339722	0.0055953
0.00382644	0.0557434	0.00182904
0.000707878	0.0199841	0.00134287
0.00339545	0.00711465	0.0603999
0.0158958	0.00434	0.00180554
0.00109825	0.00585785	0.0217829
0.00825318	0.000212661	0.00360742
0.00284466	0.0018576	0.00111562
0.0320743	0.000274099	0.0002105
0.00448199	0.00508527	0.00536928
0.000913803	0.0174608	0.000866379
0.00197391	0.000894229	0.0220911
0.0034412	0.00428013	0.0106296
0.00902543	0.00170184	0.00239417
0.00133579	0.000252332	0.0201381
0.008999	0.0268094	0.0164719
0.0138108	0.00824343	0.0061135
0.00994512	0.00551869	0.00118292
0.0174802	0.00538454	0.0223642
0.00534566	0.00102376	0.0207251
0.00285235	0.0111258	0.00496494
0.00548422	0.00679951	0.0398035
0.0199239	0.000391011	0.0063123
0.00137061	0.00181213	0.00368913
0.0198221	0.00840409	0.00396911
0.00142866	0.00722356	0.000143725
0.00332235	0.0344875	0.00313708
0.00465601	0.000887049	0.0122203
0.00437483	0.00307824	0.0107105
0.0149248	0.0113532	0.00748723
0.00159091	0.0214166	0.0114596
0.0180545	0.0124978	0.0170124
7.80456e-05	0.00224764
0.018019	0.00866249
0.00361255	0.0069081
0.0197979	0.0167994
0.00850978	0.000239243
0.0245161	0.0109433
0.0224353	0.00129298
0.00540936	0.00753308
0.0293899	0.000859613
0.00161932	0.00137419
0.0118209	0.00826404
0.00513998	0.0162928
0.000971193	0.00205322
0.00947949	0.00273738
0.00263197	0.0231138
0.00906923	0.00385964
0.00878269	0.00634261
0.0017821	0.00196535
0.0100952	0.000881211
0.00200095	0.00593459
0.00656524	0.00321139
0.00798669	0.00325978
0.00309219	0.000484157
0.00259296	0.0126951
0.00199218	0.00189567
0.000529357	0.0070777
0.011259	0.00953243
0.0214546	0.00577413
0.000478459	0.00155921
0.0030285	0.0070321
0.00417137	0.00137098
0.0134539	0.00194553
0.0204337	0.00195464
0.0146999	0.000428921
0.00849715	0.00655152
0.000606988	0.0124512
0.00214601	0.00561773
0.0120989	0.00559622
0.00109962	0.00482158
0.00215781	0.00558968
0.0168883	0.0140062
0.00110699	0.0360934
0.00604347	0.00216614
0.00317576	0.0165599
0.014029	0.00845733
0.00318431	0.0783879
0.00415318	0.0305625
0.0119976	0.029444
0.00300815	0.0350674
0.00240465	0.0010669
0.0160674	0.00190566
0.00396612	0.0156091
0.00369381	0.00194969
0.00710606	0.00687756
0.00154297	0.0111787
0.0128177	0.00169124
0.00682334	0.00876113
0.00968099	0.00730024
0.00627346	0.00141521
0.00471982	0.00357089
0.000240815	0.00190587
0.00153852	0.0118793
0.00201728	0.00187182
0.000803603	0.0138967
0.011157	0.0049484
0.00228564	0.0463605
0.000312421	0.0125212
0.0056865	0.0190653
0.0190174	0.0145742
0.00198745	0.001735
0.00189556	0.014888
0.00441215	0.00369323
0.0335453	0.0245212
0.00511775	0.00392756
0.0014243	0.00546211
0.00742477	0.00739109
0.00897369	0.011835
0.0124704	0.00947792
0.00165769	0.0029412
0.00441708	0.00514091
0.00242056	0.00328521
0.0384528	0.00685854
0.00331898	0.00424821
0.00321199	0.00140859
0.00779269	0.00610068
0.00294638	0.0149051
0.00280536	0.0046385
0.00114936	0.00446278
0.0238385	0.00262653
0.0051778	0.00251277
0.000676323	0.00903678
0.0155328	0.00119013
0.0128262	0.0160723
0.00108511	0.00101006
0.0231488	0.0080553
0.00992329	0.00386269
0.00591376	0.0152383
0.0021074	0.00543959
0.007279	0.00516667
0.0107957	0.00551625
0.0117103	0.00167485
0.0431366	0.00201192
0.00568553	0.0139708
0.0203509	0.00823695
0.0010908	0.012847
0.00649367	0.00198634
0.0102504	0.00783312
0.000742563	0.00288657
0.00107791	0.00751925
0.00294378	0.0174095
0.00137475	0.00180439
0.00359217	0.00109328
0.00208934	0.00325307
0.00208095	0.013011
0.00653553	0.00921178
0.0238575	0.00314931
0.000832741	0.0198315
0.00463144	0.000909696
0.0135952	0.00606792
0.0186764	0.00340279
0.00211746	0.0164658
0.00220635	0.00440517
0.00598532	0.00784635
0.00409468	0.00981994
0.00102944	0.00559733
0.00611847	0.000528135
0.000253	0.0124273
0.00547432	0.00771056
0.0146857	0.0186524
0.00303744	0.00416677
0.00209825	0.00128191
0.00273918	0.0124173
0.00373302	0.00358853
0.00152389	0.0414607
0.00671283	0.0393423
0.0113536	0.00346664
0.00314583	0.000518695
0.00327069	0.00211669
0.00772368	0.00528311
0.010387	0.00574294
0.00212687	0.00742924
0.00424551	0.00366113
0.00236461	0.0161729
0.00213352	0.0133286
0.005538	0.0114345
0.00109106	0.00372057
0.0002553	0.029517
0.000230209	0.000138016
0.0200897	0.00129885
0.00306378	0.0714239
0.0114635	0.00491095
0.00728995	0.0178624
0.00125136	0.0112926
0.0112606	0.0110441
0.000608408	0.0068406
0.00230026	0.00388233
0.00148757	0.00358056
0.00360868	0.00343189
0.000677	0.0330861
0.0185531	0.0037009
0.0116048	0.00559527
0.00282135	0.00120984
0.00492319	0.00595958
0.00293617	0.00131438
0.00121191	0.0012473
0.0103841	0.000742976
0.00300773	0.000391673
0.0252113	0.00526234
0.00272606	0.0247049
0.0354641	0.012013
0.00256544	0.00376525
0.0187016	0.000176591
0.0341473	0.041258
0.000775976	0.00238312
0.000925116	0.0253132
0.00339561	0.00688966
0.000791009	0.00555241
0.00158409	0.00797261
0.000795058	0.00424388
0.00661474	0.00312103
0.00354113	0.0123381
0.0185153	0.00243688
0.0154926	0.00938056
0.00134908	0.00578788
0.00286589	0.0386964
0.00970134	0.0159321
0.00123667	0.00796549
0.00775977	0.00822207
0.00268024	0.00320757
0.00224012	0.0157899
0.0225401	0.00584485
0.0100782	0.00322095
0.00372617	0.0142389
0.00285915	0.00109032
0.000573415	0.0326219
0.00452222	0.00214297
0.0166038	0.00399986
0.000532532	0.00771793
0.0113108	0.0159414
0.0143299	0.0056463
0.00617759	0.00334487
0.00306766	0.026475
0.0253996	0.00140478
0.00271247	0.00470455
0.0164079	0.000699254
0.00207685	0.00698669
0.00449517	0.00335264
0.0236637	0.00434417
0.000479171	0.0135094
0.0052833	0.00232184
0.00543338	0.00474482
0.00642912	0.00360155
0.000414257	0.00898568
0.000277455	0.00050214
0.00159445	0.0135233
0.00227926	0.0285021
0.000954118	0.0344782
0.00313804	0.00410762
0.000795291	0.0308446
0.0402086	0.00339457
0.0097322	0.0112599
0.00085719	0.0180025
0.00327281	0.00343669
0.0273455	0.00560369
0.0130984	0.00855245
0.00189971	0.00456265
0.0012212	0.00506658
0.00233645	0.0052344
0.0152159	0.0240459
0.000497117	0.00580558
0.00293374	0.0123422
0.0163021	0.0101526
0.00147809	0.00303854
0.0123616	0.00632877
0.00577995	0.00569454
0.00241589	0.00243562
0.00295508	0.00788796
0.00174461	0.0129071
0.00683045	0.00275424
0.0105118	0.0150187
0.0082539	0.00589507
0.00784261	0.050988
0.00382285	0.0112638
0.000915127	0.0149056
0.00119042	0.0132544
0.0482583	0.0117027
0.00700255	0.00387644
0.00587568	0.00251672
0.00212513	0.0294719
0.00663333	0.00267513
0.0016505	0.00801166
0.00355204	0.0102013
0.0189289	0.000259255
0.026492	0.00343107
0.0178284	0.0149182
0.0163159	0.00166686
0.00148509	0.0124693
0.00234948	0.00624819
0.0112545	0.00907106
0.00103347	0.00534134
0.00200278	0.00464335
0.00135048	0.00528645
0.000643049	0.00530434
0.00302802	0.00521462
0.00898978	0.00863547
0.0013625	0.00231612
0.0112146	0.00130903
0.00598558	0.00210754
0.00193529	0.00171831
0.0035152	0.00376922
0.000682133	0.00709744
0.022562	0.00498456
0.00464834	0.0277811
0.0347982	0.00296854
0.00723848	0.0118458
0.0157148	0.000212952
0.00409357	0.00146774
0.0123472	0.00162516
0.000553768	0.0332158
0.00295001	0.00237388
0.00157414	0.00513211
0.00110383	0.000151118
0.000517809	0.00182998
0.00445433	0.00786682
0.0300147	0.00640599
0.00138488	0.00192114
0.0023632	0.00293522
0.00070399	0.00421599
0.0496432	0.0130742
0.00618512	0.00180179
0.00955579	0.000128475
0.00501707	0.00334299
0.00137345	0.00346181
0.0312673	0.0179504
0.00490288	0.00204909
0.00592776	0.00275138
0.00252704	0.0101706
0.00373951	0.0068104
0.00079822	0.00130687
0.00422539	0.0170556
0.00684341	0.000111871
0.00146907	0.000839804
0.00425382	0.00525694
0.000896929	0.00146508
0.00314529	0.00349348
0.00702991	0.02126
0.00561754	0.00365657
0.00129587	0.000468512
0.00105492	0.000345592
0.0134439	0.000173562
0.00110706	0.00281009
0.00153649	0.0213099
0.00257086	0.0011943
0.000559018	0.00352723
0.0342789	0.026601
0.00633214	0.00176785
0.0131811	0.000216324
0.00102282	0.00283933
0.0167217	0.0328197
0.000660921	0.00574725
0.00153729	0.000790355
0.00897838	0.00444348
0.00385342	0.00781415
0.00438439	0.0129363
0.000266848	0.00024114
0.00360447	0.00156184
0.00732043	0.000956337
0.000758623	0.000369102
0.00158578	0.0418885
0.00693431	0.00183681
0.000455857	0.00051779
0.00541863	0.0216409
0.0130255	0.00065664
0.00244623	0.00243438
0.00471979	0.00100571
0.00506356	0.0144379
0.00184049	0.00144311
0.00348665	0.0181201
0.00311336	0.00304007
0.0063504	0.00914054
0.00247184	0.0316283
0.00577712	0.00175087
0.00278072	0.00735063
0.0013968	0.00193778
0.00427126	0.000110645
0.0101008	0.0242114
0.00576192	0.0023533
0.00233789	0.000955063
0.0172825	0.00161313
0.00485357	0.00178638
0.0010902	0.00355215
0.00576181	0.0206172
0.00294642	0.0136714
0.00942583	0.00583305
0.0189635	0.00144178
0.00240381	0.00651541
0.0045147	0.00101494
0.00207662	0.00431582
0.0019246	0.00291764
0.00235636	0.00949927
0.00111242	0.000932885
0.000459994	0.0028969
0.0157479	0.00121685
0.0050279	6.50736e-05
0.0032425	0.00967988
0.000888514	0.00391126
0.0079015	0.000373461
0.0048268	0.000336354
0.00927132	0.00286683
0.00280603	0.00434943
0.00222839	0.000488281
0.00295438	0.00202877
0.00706184	0.00102275
0.00148512	0.00593418
0.0262838	0.00211837
0.0158747	0.00155455
0.000395977	0.00634101
0.00260221	0.00628373
0.00947455	0.000341758
0.0164402	0.000176493
0.00136791	0.000677194
0.018651	0.00557968
0.00761803	0.00134101
0.00798218	0.0203025
0.012074	0.000324591
0.000303787	0.00732393
0.00235552	0.00719439
0.0131787	0.00747321
0.00267433	0.00205235
0.00383025	0.000392398
0.0019119	0.00587607
0.00283687	0.00120725
0.00249549	0.00174627
0.00341838	0.00362438
0.00225584	0.000893133
0.0151455	0.000835924
0.000816626	0.0152657
0.002435	0.0169948
0.00477519	0.0202241
0.00488966	0.000975068
0.00641273	0.000371789
0.00405366	0.0121765
0.015844	0.000199299
0.000874401	0.00442445
0.00087205	0.00150414
0.00137718	0.00935337
0.000115224	0.00370712
0.00781991	0.000621626
0.0144257	0.00184646
0.0127393	0.00591281
0.00411815	0.00187158
0.00843266	0.0030806
0.00841211	0.0131258
0.0101284	0.00251091
0.00168832	0.00185052
0.00846537	0.0115932
0.00108677	0.00242628
0.00228288	0.00842704
0.00999028	0.00157718
0.0106769	0.0234996
0.00202078	0.0198318
0.00809452	0.0113302
0.00874327	0.00827411
0.0052982	0.0019258
0.00488104	0.00514913
0.00282386	0.00127076
0.00276831	0.00444336
0.00137568	0.0083628
0.00217022	0.000686822
0.0281684	0.00446408
0.0100541	0.00162992
0.02854	0.00398451
0.00740719	0.0012295
0.00116902	0.0162916
0.00168184	0.016897
0.000657704	0.00171145
0.0485925	0.00359554
0.00169827	0.0109742
0.00203303	0.00868148
0.00809907	0.00391686
0.00746214	0.00582821
0.00147376	0.00324722
0.00110054	0.000706353
0.00566753	0.00342189
0.00238891	0.00518373
0.0180798	0.00958511
0.00286332	0.0172059
0.000653145	0.00411824
0.000660043	0.000862974
0.00567154	0.0022279
0.0156646	0.00372762
0.00531445	0.00299303
0.00791991	0.00101619
0.00504838	0.0274522
0.00606242	0.000246868
0.00178193	0.000793743
0.0117966	0.00441942
0.00465756	0.00038434
0.00949378	0.00222581
0.00182459	0.00119017
0.00695478	0.0047758
0.0113501	0.00275346
0.000386543	0.000757646
0.000416218	0.00439115
0.000627636	0.00542535
0.00158647	0.0109802
0.00287567	0.00333987
0.00932758	0.0124921
0.00140833	0.00343769
0.0115407	0.00211753
0.00710012	0.00188358
0.00256681	0.00234788
0.00164765	0.00405763
0.00331304	0.00133857
0.00822113	0.021901
0.0106459	0.00133815
0.00160184	0.017086
0.00135448	0.0268023
0.0368621	0.0104011
0.0078298	0.0126649
0.00617355	0.018993
0.00292134	0.000916263
0.000817745	0.00920542
0.00217761	0.000578429
0.0140471	0.00481207
0.00462248	0.00856146
0.000617726	0.00509143
0.00270226	0.00585155
0.00472223	0.00154651
0.00349184	0.0317718
0.0019193	0.00335711
0.00163548	0.0314418
0.00802363	0.000975622
0.000428771	0.00933805
0.0182292	0.00171492
0.0192207	0.00719212
0.00084373	0.000603523
0.00401331	0.0412611
0.0136377	0.00458358
0.00705813	0.00282791
0.000658443	0.0147407
0.000735578	0.0176093
0.00117343	0.00120539
0.00762833	0.00122214
0.00648918	0.0010624
0.00596113	0.00666815
0.00637086	0.0123731
0.00266772	0.00265727
0.00366089	0.00383275
0.000379137	0.00928015
0.00143663	0.0067172
0.00127332	0.00168595
0.00138087	0.00657274
0.0238784	0.00173147
0.00541094	0.00427918
0.00120246	0.00697027
0.0152345	0.00732864
0.00168729	0.00304147
0.0044823	0.00482579
0.00135523	0.00598763
0.0104209	0.000687694
0.00103616	0.0182292
0.00410529	0.00287685
0.000921998	0.000623848
0.00223582	0.00599487
0.00247068	0.00332008
0.0148261	0.011143
0.00285005	0.00146152
0.000686631	0.000262641
0.00313718	0.00313173
0.00547847	0.0102426
0.00225204	0.00602441
0.00387629	0.00088423
0.00249459	0.0135587
0.00252968	0.0117128
0.000492135	0.00285333
0.00907697	0.0246804
0.00127948	0.00138121
0.000446493	0.00279356
0.0132833	0.00143713
0.00054067	0.00362704
0.0147642	0.00898618
0.00949981	0.0112707
0.00487034	0.00547047
0.00983979	0.00313628
0.00159841	0.00467851
0.00267521	0.00476532
0.00848893	0.0265081
0.0427419	0.000962477
0.00529054	0.0038727
0.0130356	0.000357125
0.00138912	0.00636963
0.00164959	0.0174599
0.00602032	0.000976592
0.000473622	0.00395155
0.00108149	0.00967756
0.0019547	0.0216779
0.00392751	0.0140996
0.0069346	0.0109533
0.000939961	0.0197943
0.000965318	0.0273001
0.000801528	0.00142085
0.00919672	0.0102391
0.00468448	0.00989108
0.00234661	0.00773091
0.00746622	0.00127545
0.00125959	0.00516125
0.00403894	0.0024735
0.000410431	0.00313294
0.000499842	0.00370978
0.00186169	0.0118765
0.00907416	0.0152522
0.00439656	0.00494512
0.00031817	0.00979787
0.0124187	0.00849097
0.0183122	0.00217118
0.0177651	0.000731492
0.0028287	0.00236588
0.00498615	0.0218747
0.000828925	0.000369417
0.0108136	0.00425806
0.0026907	0.00206013
0.00261975	0.00440037
0.00273698	0.00110581
0.0114555	0.00892978
0.0154542	0.000155945
0.0137604	0.00562302
0.014345	0.0006321
0.00538299	0.000744862
0.00086456	0.000409235
0.00220374	0.00310062
0.00471453	0.000147375
0.00491915	0.00158523
0.00162925	0.000991177
0.00190692	0.000610336
0.00536636	0.000644805
0.00260345	0.00348485
0.00113944	0.00184908
0.00481333	0.00459797
0.00199045	0.00588374
0.00208519	0.00818903
0.0218081	0.00189771
0.00240452	0.00785729
0.00276702	0.00923769
0.00591561	0.00346183
0.00109718	0.0079054
0.00646303	0.00584359
0.0176551	0.00997308
0.0176816	0.00350259
0.00514022	0.00230949
0.00516965	0.00107
0.00346098	0.0086487
0.0172457	0.0117288
0.00106986	0.00177842
0.00818836	0.00774028
0.00199877	0.00301068
0.00128788	0.00532758
0.0126633	0.00843713
0.00316542	0.000102811
0.00103247	0.00456732
0.0101778	0.00772653
0.00357199	0.000859543
0.00641596	0.00321115
0.00500207	0.0121789
0.0157683	0.00984684
0.000428361	0.0117441
0.000976902	0.00899857
0.0090726	0.00131285
0.0025916	0.00285757
0.0095899	0.00137715
0.00610607	0.021637
0.00448271	0.00319148
0.0171151	0.00288595
0.0127871	0.000635955
0.00141349	0.00759667
0.000896204	0.00853464
0.000906114	0.00258726
0.00226886	0.000708613
0.00919712	0.0174618
0.00215026	0.00523635
0.0147439	0.00983098
0.0164178	0.00052229
0.0114889	0.00475955
0.00214404	0.00248873
0.00196838	0.0106823
0.000201767	0.00462568
0.0102962	0.000703624
0.000882519	0.00937267
0.000512563	0.00299578
0.000605736	0.010741
0.00841781	0.000652243
0.00281005	0.00964344
0.00085088	0.0019842
0.00789871	0.00787205
0.00394678	0.00525836
0.0028073	0.0122171
0.00242693	0.0010215
0.0053291	0.000835985
0.00379088	0.0253911
0.00325322	0.0018437
0.0288725	0.0298949
0.0102563	0.00186739
0.00129538	0.0655471
0.00331707	0.0131314
0.00243238	0.00438954
0.00326795	0.0044824
0.0133987	0.000586287
0.0274294	0.00185457
0.00313474	0.0357322
0.00340812	0.0714804
0.000875438	0.00414039
0.0099897	0.00188984
0.00203506	0.00134508
0.00580774	0.011432
0.0117067	0.00301071
0.0108709	0.000826862
0.0140017	0.00158547
0.0211189	0.0104357
0.00355025	0.00238641
0.00823461	0.00161833
0.00223794	0.00220811
0.00878583	0.0104625
0.0171037	0.0052625
0.00169008	0.00145805
0.00409581	0.000345208
0.00586143	0.00327741
0.00341747	0.00727972
0.0235303	0.00787856
0.00153044	0.0213409
0.00251249	0.00104614
0.000342556	0.0181077
0.00509704	0.00713665
0.0281662	0.000980373
0.0172727	0.000879087
0.0021307	0.000765881
0.0140156	0.00268471
0.000833847	0.0230079
0.00255293	0.000970229
0.00229921	0.00356049
0.00549064	0.00435862
0.00413092	0.0562726
0.00562855	0.00539285
0.000486518	0.0555259
0.00150616	0.018178
0.00869845	0.00715309
0.00121859	0.002072
0.000438917	0.00393266
0.00914564	0.0093987
0.00827591	0.00786468
0.0100701	0.000819325
0.0203725	0.000761316
0.00617723	0.0119093
0.00497525	0.00304119
0.00125222	0.00432272
0.00220157	0.0055127
0.000997472	0.00161829
0.00905132	0.00887935
0.00822475	0.0022447
0.0113892	0.000258416
0.000561588	0.00258642
0.0173493	0.00401489
0.00247155	0.0049181
0.00171405	0.00586604
0.00262154	0.00269633
0.00187821	0.00522166
0.00297947	0.00247525
0.00749431	0.0473541
0.0031524	0.00340166
0.00908959	0.00116839
0.00338782	0.0127049
0.0110861	0.00804043
0.000802472	0.00709858
0.0059383	0.000419363
0.000561477	0.00117727
0.000714118	0.0036654
0.0276873	0.00361882
0.00201788	0.000860049
0.00131757	0.00196306
0.00463857	0.00539594
0.0147533	0.0107101
0.00684697	0.0189198
0.00295375	0.00755101
0.00281511	0.00954909
0.000612798	0.0164532
0.00463648	0.00253076
0.0244521	0.000931115
0.00805335	0.00646283
0.000528125	0.00754575
0.00158867	0.029555
0.0130229	0.0193922
0.00824552	0.00251914
0.000885811	0.000868159
0.00249505	0.00504596
0.00477189	0.00312512
0.000858668	0.0047033
0.00545503	0.00140275
0.00437988	0.0104311
0.000539492	0.0337937
0.001791	0.00148839
0.00324678	0.00392757
0.00145808	0.0201267
0.00142026	0.000817309
0.00933705	0.00649179
0.00215053	0.0130486
0.0112559	0.00883519
0.00384337	0.00656454
0.000948539	0.0016034
0.0113585	0.00906449
0.000957164	0.00376217
0.00445711	0.00992641
0.0102963	0.00103431
0.00136844	0.00760148
0.034897	0.00992212
0.00276606	0.00648965
0.00794966	0.0398854
0.00634214	0.00720426
0.0412332	0.00127996
0.000234773	0.0007996
0.00753984	0.0375218
0.00531035	0.00067368
0.00132779	0.00126843
0.000358908
0.00131516
0.020531
0.00184741
0.00111705
0.0102423
0.000666494
0.013938
0.0060962
0.000213929
0.00275639
0.0372971
0.0111058
0.0108093
0.00151955
0.000604418
0.000716553
0.00279787
0.0394021
0.00584057
0.00504484
0.00293929
0.0144751
0.00712364
0.00317872
0.00318294
0.0207661
0.0208591
0.00258677
0.013975
0.00438646
0.00349612
0.0133932
0.00110397
0.000270933
0.00925901
0.000396023
0.000682569
0.00904562
0.0043806
0.000842196
0.0133395
0.00116227
0.0061576
0.00363082
0.00211087
0.00171736
0.0120948
0.000971782
0.00499145
0.000785223
0.00258715
0.00199513
0.0119216
0.00480686
0.00952778
0.00162133
0.00377204
0.00428905
0.00213274
0.00188624
0.0100708
0.0166347
0.00568273
0.00100581
0.00264213
0.00110172
0.00162817
0.0187071
0.00169798
0.000661447
0.00131969
0.00150622
0.000936795
0.00171464
0.0051985
0.00840001
0.0221784
0.00115255
0.0056547
0.000618883
0.00139991
0.0018485
0.00494598
0.00131503
0.0154836
0.00264065
0.00662205
0.00095808
0.00390818
0.00116712
0.00151524
0.010542
0.000586481
0.00114613
0.000589128
0.00831647
0.00128905
0.00103099
0.00410344
0.00436586
0.00284333
0.00154761
0.00317712
0.00199098
0.0022812
0.00276045
0.00266896
0.0217298
0.000612404
0.00635412
0.00116168
0.00358615
0.0183226
0.0019316
0.00367994
0.00237727
0.0237462
0.00222189
0.00227648
0.00049413
0.00269287
0.00629097
0.000925551
0.00146671
0.00231785
0.0243234
0.00322101
0.00602746
0.00409814
0.00152414
0.00231683
0.0112585
0.00154599
0.00546229
0.0012552
0.0012036
0.00366533
0.00467776
0.00175368
0.0114423
0.000403062
0.00080153
0.00114103
0.00172137
0.0178358
0.000873817
0.00504213
0.0101407
0.00373841
0.00980217
0.000867327
0.0164507
0.00118474
0.00506455
0.00119845
0.00233137
0.00378988
0.00137648
0.00236062
0.00589276
0.00557732
0.0182721
0.0289045
0.00409615
0.00840434
0.00775862
0.00182228
0.00918505
0.00797794
0.00275513
0.00199174
0.000246677
0.00555646
0.00458496
0.000961901
0.000539708
0.00960911
0.000479784
0.00211856
0.00283721
0.00969463
0.0012922
0.00194264
0.00354357
0.00957638
0.00752939
0.00721107
0.0115828
0.00608232
0.0115689
0.00171248
0.00613207
0.00207727
0.00217581
0.000866422
0.0126619
0.00413871
0.00244354
0.0226872
0.00124321
0.00728469
0.00107085
0.0012115
0.00146316
0.01775
0.00951862
0.00908412
0.00531127
0.00228508
0.00472443
0.0414873
0.000678436
0.00294589
0.00468926
0.000790838
0.0101122
0.0133852
0.00204497
0.022854
0.00034742
0.00744584
0.0071954
0.00112875
0.00204618
0.00161464
0.00933701
0.00929441
0.00143404
0.00142983
0.00691171
0.00284717
0.0119634
0.000471131
0.00071231
0.00861681
0.00291139
0.0172444
0.00759846
0.00634693
0.00661065
0.0194843
0.00311098
0.00316033
0.00398731
0.00913388
0.0189011
0.00186868
0.00175912
0.00265516
0.0135042
0.00119181
0.000350414
0.000518023
0.000512035
0.00328602
0.00783471
0.00362466
0.00592084
0.000779316
0.0119466
0.0281469
0.00999961
0.00317743
0.00375737
0.0200715
0.000434788
0.000863313
0.00628049
0.00363698
0.000572873
0.00165495
0.000528727
0.0156514
0.0225359
0.00565359
0.0104395
0.0030967
0.00244704
0.000371113
0.0179712
0.00486287
0.00216862
0.0101148
0.00357609
0.0315266
0.00289343
0.00211025
0.00556189
0.00277154
0.000198716
0.00421945
0.00283944
0.00405069
0.00221053
0.000818992
0.00228477
0.00117247
0.0237367
0.00229164
0.0014052
0.000425441
0.00417249
0.0193924
0.00564902
0.00154462
0.00801261
0.00303918
0.00315451
0.0187458
0.00673336
0.00331481
0.00945002
0.0182817
0.0047578
0.00337257
0.0154738
0.0111736
0.0126922
0.011904
0.0145576
0.00222745
0.00030959
0.000819866
0.0049079
0.0100846
0.00132265
0.000988738
0.000306865
0.000948544
0.0107239
0.020816
0.00170488
0.00140382
0.0147758
0.019926
0.00309424
0.00670416
0.000305707
0.00230018
0.00400806
0.00146418
0.00159102
0.00382096
0.0167227
0.0023381
0.00174063
0.00652352
0.00093
0.000928885
0.000371511
0.0115408
0.025379
0.00738058
0.000473483
0.000794805
0.00156039
0.0015091
0.000757687
0.00312145
0.00228948
0.00328542
0.00932922
0.00133775
0.000711538
0.00182868
0.00548406
0.0038599
0.000719316
0.00402763
0.0023145
0.00243578
0.00627521
0.0029727
0.00330708
0.00101278
0.0304444
0.00167317
0.0180234
0.0150803
0.00097581
0.00144256
0.00671197
0.000373456
0.000115328
0.00626725
0.000454974
0.000243361
0.00157331
0.000398427
0.00307101
0.00110577
0.00171759
0.000255901
0.00488052
0.00897073
0.000131631
0.000448258
0.00402152
0.000361148
0.00193581
0.00155209
0.000265308
0.00137719
0.000354279
0.0100035
0.00417371
0.00622708
0.00495336
8.36913e-05
0.000896223
0.000254277
0.000741875
0.00163883
0.0105352
0.000582123
0.00633626
0.000917243
9.41269e-05
0.000218208
0.00308882
0.000667567
0.00489869
0.000101
0.00232003
0.00309074
0.000614687
0.00529593
0.00168466
0.000222353
0.000183438
0.00237371
0.00112425
0.000215486
0.000434211
0.0217729
0.000503082
0.00214833
9.22169e-05
0.00547319
0.00233304
0.000666176
0.00179279
0.000966045
0.0143
0.0199258
0.0208393
0.000304613
0.00165099
0.000274335
0.00122531
0.0158584
0.00265306
0.00621433
0.0178809
0.00487594
0.00370365
0.000573386
0.00134477
0.00280559
0.00655742
0.00147104
0.0025038
0.000218639
0.00106756
0.00745239
0.00686867
0.00526971
9.75267e-05
0.000611487
0.00274523
0.00266908
0.00234137
0.0219822
0.000101829
0.000558597
0.00164483
0.00183552
0.0092622
0.00295037
0.000248048
0.00484506
5.26633e-05
0.000627204
0.000396399
0.00166077
0.000796755
0.00600314
0.00345328
0.00141964
0.00267376
0.000825366
0.000960678
0.0150929
0.0132389
0.000392183
0.00725083
0.00276039
0.000621284
0.00130469
0.0183966
0.00276755
0.000676706
0.00142652
0.000405145
0.000345261
0.000504321
0.000189796
0.00194379
0.000378999
0.00406459
0.0160813
0.00548572
0.000917688
0.00102239
0.00644623
0.000335254
0.00270484
0.0121887
0.00499146
0.00729932
0.0182339
0.0184909
0.00390748
[truncated: 846 more rows]
