# Supplementary material for: Quantum dots reveal heterogeneous membrane diffusivity and dynamic surface density polarization of dopamine transporter
Source: PLoS One. 2019 Nov 21;14(11):e0225339. doi: 10.1371/journal.pone.0225339 (PMC6872175; doi:10.1371/journal.pone.0225339)
Supplement: S3 Dataset — (ZIP) [file pone.0225339.s003.zip]

Archive with 4 entries (4 files):
- Track 1/analysis_output.mat
- Track 1/analysis_output_samples.mat
- Track 1/Track 1.txt
- Track 1/Track1.fig
