# Supplementary material for: Quantum dots reveal heterogeneous membrane diffusivity and dynamic surface density polarization of dopamine transporter
Source: PLoS One. 2019 Nov 21;14(11):e0225339. doi: 10.1371/journal.pone.0225339 (PMC6872175; doi:10.1371/journal.pone.0225339)
Supplement: S3 Dataset — (ZIP) [file pone.0225339.s003.zip › Track 1/Track 1.txt]

0	3.553	3.995	0
0	3.515	3.986	1
0	3.62	4.056	2
0	3.593	3.976	3
0	3.543	3.849	4
0	3.355	3.93	5
0	3.375	4.017	6
0	3.181	4.028	7
0	3.234	4.047	8
0	3.352	4.099	9
0	3.396	4.235	10
0	3.38	4.118	11
0	3.405	4.027	12
0	3.399	3.97	13
0	3.449	3.853	14
0	3.577	3.596	15
0	3.552	3.509	16
0	3.481	3.408	17
0	3.62	3.389	18
0	3.528	3.417	19
0	3.418	3.404	20
0	3.367	3.107	21
0	3.186	3.121	22
0	3.357	3.229	23
0	3.578	3.271	24
0	3.535	3.441	25
0	3.641	3.293	26
0	3.461	3.303	27
0	3.65	3.446	28
0	3.865	3.518	29
0	3.78	3.453	30
0	3.813	3.632	31
0	3.75	3.547	32
0	3.766	3.591	33
0	3.923	3.611	34
0	4.06	3.493	35
0	4.136	3.494	36
0	4.188	3.401	37
0	4.264	3.239	38
0	4.332	3.152	39
0	4.279	3.193	40
0	4.345	3.167	41
0	4.579	3.073	42
0	4.459	3.139	43
0	4.47	3.099	44
0	4.34	3.189	45
0	4.335	3.214	46
0	4.457	3.122	47
0	4.462	3.027	48
0	4.442	3.036	49
0	4.457	3.027	50
0	4.62	3.106	51
0	4.789	3.099	52
0	4.785	3.152	53
0	4.769	3.168	54
0	4.859	3.153	55
0	4.93	3.083	56
0	4.776	3.148	57
0	4.752	3.187	58
0	4.735	3.089	59
0	4.486	3.024	60
0	4.424	3.092	61
0	4.374	3.164	62
0	4.493	2.996	63
0	4.517	3.029	64
0	4.811	3.048	65
0	4.739	3.138	66
0	4.766	3.187	67
0	4.864	3.045	68
0	4.946	3.085	69
0	4.888	3.138	70
0	5.132	3.243	71
0	5.164	3.249	72
0	5.246	3.219	73
0	5.293	3.217	74
0	5.304	3.274	75
0	5.361	3.213	76
0	5.397	3.183	77
0	5.334	3.175	78
0	5.39	3.189	79
0	5.424	3.15	80
0	5.405	3.097	81
0	5.403	3.083	82
0	5.385	3.077	83
0	5.416	3.061	84
0	5.39	3.032	85
0	5.412	3.066	86
0	5.401	3.099	87
0	5.39	3.027	88
0	5.368	2.986	89
0	5.379	2.974	90
0	5.415	3.029	91
0	5.411	3.079	92
0	5.394	2.977	93
0	5.392	2.976	94
0	5.395	2.981	95
0	5.357	2.984	96
0	5.368	3.036	97
0	5.376	3.018	98
0	5.38	3.002	99
0	5.361	2.969	100
0	5.346	2.947	101
0	5.369	3.001	102
0	5.405	3.054	103
0	5.392	3.005	104
0	5.368	2.963	105
0	5.358	2.947	106
0	5.371	2.984	107
0	5.383	2.979	108
0	5.408	2.998	109
0	5.385	2.954	110
0	5.389	2.958	111
0	5.416	3.062	112
0	5.405	3.021	113
0	5.41	3.059	114
0	5.417	3.101	115
0	5.412	3.156	116
0	5.41	3.248	117
0	5.386	3.274	118
0	5.391	3.243	119
0	5.417	3.168	120
0	5.42	3.147	121
0	5.399	3.049	122
0	5.382	3.033	123
0	5.375	2.973	124
0	5.346	2.932	125
0	5.358	2.931	126
0	5.383	3	127
0	5.4	2.985	128
0	5.395	2.972	129
0	5.387	2.961	130
0	5.406	2.982	131
0	5.422	3.057	132
0	5.428	3.067	133
0	5.415	3.077	134
0	5.414	3.125	135
0	5.424	3.146	136
0	5.41	3.101	137
0	5.409	3.095	138
0	5.422	3.091	139
0	5.416	3.084	140
0	5.412	3.055	141
0	5.379	2.976	142
0	5.394	2.97	143
0	5.404	2.996	144
0	5.406	3.016	145
0	5.371	2.982	146
0	5.398	2.984	147
0	5.399	2.973	148
0	5.393	2.992	149
0	5.412	2.994	150
0	5.41	2.975	151
0	5.41	3.03	152
0	5.42	3.053	153
0	5.418	3.074	154
0	5.4	3.082	155
0	5.406	3.089	156
0	5.408	3.065	157
0	5.394	3.095	158
0	5.429	3.076	159
0	5.442	3.108	160
0	5.427	3.124	161
0	5.428	3.151	162
0	5.427	3.159	163
0	5.415	3.211	164
0	5.324	3.282	165
0	5.416	3.303	166
0	5.411	3.283	167
0	5.333	3.303	168
0	5.395	3.222	169
0	5.428	3.228	170
0	5.42	3.287	171
0	5.401	3.252	172
0	5.453	3.268	173
0	5.43	3.332	174
0	5.411	3.278	175
0	5.423	3.304	176
0	5.43	3.275	177
0	5.426	3.204	178
0	5.409	3.237	179
0	5.405	3.249	180
0	5.374	3.213	181
0	5.429	3.257	182
0	5.449	3.271	183
0	5.446	3.332	184
0	5.442	3.296	185
0	5.445	3.294	186
0	5.462	3.307	187
0	5.458	3.303	188
0	5.448	3.283	189
0	5.453	3.208	190
0	5.421	3.237	191
0	5.413	3.228	192
0	5.416	3.259	193
0	5.433	3.328	194
0	5.49	3.414	195
0	5.453	3.373	196
0	5.441	3.355	197
0	5.449	3.322	198
0	5.465	3.336	199
0	5.459	3.339	200
0	5.452	3.331	201
0	5.44	3.284	202
0	5.451	3.29	203
0	5.551	3.391	204
0	5.569	3.384	205
0	5.585	3.392	206
0	5.597	3.402	207
0	5.596	3.38	208
0	5.594	3.399	209
0	5.59	3.4	210
0	5.52	3.345	211
0	5.462	3.368	212
0	5.464	3.35	213
0	5.441	3.253	214
0	5.432	3.204	215
0	5.425	3.207	216
0	5.425	3.184	217
0	5.432	3.172	218
0	5.454	3.168	219
0	5.44	3.174	220
0	5.446	3.182	221
0	5.447	3.244	222
0	5.494	3.304	223
0	5.45	3.287	224
0	5.381	3.307	225
0	5.373	3.281	226
0	5.347	3.175	227
0	5.371	3.089	228
0	5.363	3.201	229
0	5.353	3.11	230
0	5.29	3.105	231
0	5.347	3.09	232
0	5.235	3.1	233
0	5.089	3.182	234
0	5.194	2.769	235
0	5.191	2.775	236
0	5.2	2.713	237
0	5.233	2.69	238
0	5.214	2.717	239
0	5.252	2.713	240
0	5.252	2.727	241
0	5.234	2.654	242
0	5.197	2.536	243
0	5.22	2.541	244
0	5.207	2.54	245
0	5.197	2.514	246
0	5.189	2.453	247
0	5.178	2.448	248
0	5.175	2.397	249
0	5.168	2.445	250
0	5.169	2.436	251
0	5.158	2.455	252
0	5.169	2.441	253
0	5.17	2.586	254
0	5.187	2.545	255
0	5.18	2.598	256
0	5.204	2.582	257
0	5.235	2.667	258
0	5.22	2.633	259
0	5.244	2.594	260
0	5.23	2.63	261
0	5.246	2.615	262
0	5.219	2.597	263
0	5.242	2.62	264
0	5.239	2.634	265
0	5.238	2.613	266
0	5.241	2.63	267
0	5.238	2.62	268
0	5.235	2.592	269
0	5.223	2.553	270
0	5.227	2.596	271
0	5.25	2.646	272
0	5.227	2.625	273
0	5.241	2.697	274
0	5.204	2.716	275
0	5.193	2.751	276
0	5.237	2.827	277
0	5.248	2.863	278
0	5.212	2.797	279
0	5.239	2.826	280
0	5.274	2.849	281
0	5.259	2.868	282
0	5.286	2.869	283
0	5.291	2.884	284
0	5.324	2.911	285
0	5.368	2.936	286
0	5.374	2.948	287
0	5.373	2.943	288
0	5.385	2.954	289
0	5.381	3.092	290
0	5.37	3.096	291
0	5.358	3.025	292
0	5.282	2.919	293
0	5.273	2.883	294
0	5.284	2.841	295
0	5.27	2.863	296
0	5.213	2.775	297
0	5.234	2.812	298
0	5.251	2.868	299
0	5.284	2.866	300
0	5.294	2.855	301
0	5.296	2.868	302
0	5.301	2.864	303
0	5.338	2.927	304
0	5.346	2.908	305
0	5.337	2.911	306
0	5.361	2.931	307
0	5.402	2.989	308
0	5.408	2.984	309
0	5.364	2.95	310
0	5.347	2.938	311
0	5.42	3.017	312
0	5.407	3.046	313
0	5.386	3.028	314
0	5.393	3.03	315
0	5.39	3.036	316
0	5.4	3.022	317
0	5.382	3.044	318
0	5.4	3.026	319
0	5.402	2.999	320
0	5.411	3.025	321
0	5.395	3.005	322
0	5.394	3.013	323
0	5.401	3.019	324
0	5.425	3.021	325
0	5.403	3.02	326
0	5.427	3.012	327
0	5.42	3.006	328
0	5.397	2.965	329
0	5.428	3.049	330
0	5.417	3.042	331
0	5.412	3.07	332
0	5.39	3.055	333
0	5.374	3.027	334
0	5.394	3.045	335
0	5.419	3.066	336
0	5.413	3.066	337
0	5.411	3.02	338
0	5.425	3.043	339
0	5.459	3.127	340
0	5.431	3.085	341
0	5.441	3.068	342
0	5.451	3.096	343
0	5.457	3.086	344
0	5.44	3.052	345
0	5.438	3.069	346
0	5.458	3.056	347
0	5.447	3.098	348
0	5.436	3.079	349
0	5.415	3.075	350
0	5.426	3.097	351
0	5.444	3.141	352
0	5.442	3.185	353
0	5.46	3.172	354
0	5.495	3.265	355
0	5.511	3.288	356
0	5.519	3.289	357
0	5.53	3.317	358
0	5.534	3.303	359
0	5.527	3.321	360
0	5.48	3.304	361
0	5.54	3.318	362
0	5.531	3.331	363
0	5.532	3.354	364
0	5.528	3.347	365
0	5.551	3.35	366
0	5.539	3.336	367
0	5.544	3.324	368
0	5.565	3.319	369
0	5.53	3.36	370
0	5.528	3.323	371
0	5.536	3.354	372
0	5.533	3.35	373
0	5.432	3.302	374
0	5.357	3.375	375
0	5.349	3.337	376
0	5.343	3.387	377
0	5.271	3.405	378
0	5.271	3.416	379
0	5.346	3.356	380
0	5.356	3.335	381
0	5.357	3.369	382
0	5.4	3.297	383
0	5.386	3.34	384
0	5.356	3.373	385
0	5.327	3.32	386
0	5.327	3.341	387
0	5.286	3.275	388
0	5.416	3.318	389
0	5.434	3.271	390
0	5.475	3.388	391
0	5.477	3.382	392
0	5.465	3.317	393
0	5.487	3.29	394
0	5.489	3.273	395
0	5.488	3.225	396
0	5.472	3.202	397
0	5.461	3.19	398
0	5.465	3.193	399
0	5.467	3.177	400
0	5.458	3.153	401
0	5.457	3.154	402
0	5.48	3.17	403
0	5.489	3.158	404
0	5.494	3.175	405
0	5.479	3.17	406
0	5.484	3.178	407
0	5.477	3.193	408
0	5.482	3.161	409
0	5.478	3.192	410
0	5.471	3.21	411
0	5.455	3.2	412
0	5.478	3.231	413
0	5.463	3.24	414
0	5.468	3.205	415
0	5.491	3.201	416
0	5.462	3.173	417
0	5.485	3.204	418
0	5.463	3.188	419
0	5.486	3.196	420
0	5.496	3.211	421
0	5.49	3.183	422
0	5.493	3.185	423
0	5.474	3.158	424
0	5.499	3.157	425
0	5.499	3.154	426
0	5.468	3.134	427
0	5.46	3.166	428
0	5.491	3.19	429
0	5.471	3.184	430
0	5.48	3.199	431
0	5.464	3.237	432
0	5.477	3.198	433
0	5.455	3.211	434
0	5.475	3.186	435
0	5.468	3.131	436
0	5.454	3.138	437
0	5.461	3.19	438
0	5.5	3.243	439
0	5.505	3.245	440
0	5.515	3.253	441
0	5.508	3.238	442
0	5.507	3.212	443
0	5.511	3.266	444
0	5.519	3.233	445
0	5.522	3.389	446
0	5.616	3.424	447
0	5.596	3.453	448
0	5.6	3.405	449
0	5.529	3.327	450
0	5.521	3.355	451
0	5.551	3.429	452
0	5.579	3.483	453
0	5.588	3.412	454
0	5.601	3.389	455
0	5.592	3.389	456
0	5.633	3.432	457
0	5.617	3.393	458
0	5.574	3.354	459
0	5.564	3.302	460
0	5.497	3.325	461
0	5.475	3.333	462
0	5.461	3.241	463
0	5.438	3.285	464
0	5.452	3.342	465
0	5.407	3.365	466
0	5.433	3.375	467
0	5.373	3.418	468
0	5.34	3.371	469
0	5.427	3.37	470
0	5.451	3.339	471
0	5.39	3.363	472
0	5.341	3.157	473
0	5.367	3.148	474
0	5.375	3.07	475
0	5.361	3.067	476
0	5.345	3.085	477
0	5.371	3.063	478
0	5.347	3.032	479
0	5.352	2.951	480
0	5.35	2.974	481
0	5.391	3.038	482
0	5.336	2.947	483
0	5.341	2.951	484
0	5.32	2.941	485
0	5.285	2.917	486
0	5.325	2.992	487
0	5.331	3.039	488
0	5.361	3.031	489
0	5.366	3.045	490
0	5.358	3.045	491
0	5.368	3.088	492
0	5.311	3.021	493
0	5.38	3.175	494
0	5.37	3.133	495
0	5.389	3.171	496
0	5.392	3.112	497
0	5.367	3.061	498
0	5.416	3.168	499
0	5.451	3.243	500
0	5.491	3.284	501
0	5.459	3.301	502
0	5.489	3.278	503
0	5.496	3.232	504
0	5.486	3.288	505
0	5.378	3.353	506
0	5.385	3.457	507
0	5.335	3.483	508
0	5.352	3.481	509
0	5.385	3.477	510
0	5.394	3.387	511
0	5.423	3.261	512
0	5.42	3.23	513
0	5.424	3.284	514
0	5.45	3.248	515
0	5.46	3.24	516
0	5.382	3.067	517
0	5.345	3.047	518
0	5.329	3.023	519
0	5.337	3.013	520
0	5.346	3.015	521
0	5.362	3.017	522
0	5.343	2.987	523
0	5.35	2.99	524
0	5.38	3.06	525
0	5.369	3.181	526
0	5.397	3.144	527
0	5.372	3.104	528
0	5.409	3.203	529
0	5.412	3.233	530
0	5.453	3.486	531
0	5.528	3.535	532
0	5.462	3.489	533
0	5.591	3.528	534
0	5.692	3.496	535
0	5.666	3.631	536
0	5.705	3.567	537
0	5.677	3.454	538
0	5.75	3.507	539
0	5.729	3.514	540
0	5.716	3.467	541
0	5.789	3.549	542
0	5.76	3.512	543
0	5.752	3.509	544
0	5.797	3.594	545
0	5.851	3.653	546
0	5.812	3.676	547
0	5.773	3.569	548
0	5.733	3.547	549
0	5.7	3.519	550
0	5.72	3.541	551
0	5.742	3.522	552
0	5.727	3.5	553
0	5.754	3.514	554
0	5.712	3.473	555
0	5.64	3.516	556
0	5.509	3.416	557
0	5.596	3.419	558
0	5.612	3.329	559
0	5.649	3.363	560
0	5.643	3.389	561
0	5.662	3.406	562
0	5.682	3.426	563
0	5.719	3.459	564
0	5.679	3.53	565
0	5.661	3.535	566
0	5.682	3.549	567
0	5.65	3.524	568
0	5.48	3.466	569
0	5.348	3.534	570
0	5.336	3.418	571
0	5.306	3.423	572
0	5.263	3.49	573
0	5.313	3.495	574
0	5.23	3.506	575
0	5.082	3.562	576
0	5.189	3.559	577
0	5.272	3.478	578
0	5.342	3.415	579
0	5.311	3.49	580
0	5.201	3.598	581
0	5.07	3.696	582
0	5.006	3.698	583
0	4.919	3.948	584
0	4.911	4.068	585
0	4.977	3.987	586
0	5.038	3.865	587
0	4.966	3.751	588
0	4.87	3.753	589
0	4.906	3.648	590
0	4.832	3.803	591
0	4.951	3.778	592
0	4.999	3.717	593
0	5.11	3.524	594
0	5.041	3.391	595
0	5.103	3.423	596
0	5.127	3.559	597
0	5.203	3.651	598
0	5.274	3.436	599
